# Supplementary material for: Correlated insulator collapse due to quantum avalanche via in-gap ladder states
Source: Nat Commun. 2023 May 22;14:2936. doi: 10.1038/s41467-023-38557-8 (PMC10203265; doi:10.1038/s41467-023-38557-8)
Supplement: Supplementary file 3 — Source Data [file 41467_2023_38557_MOESM3_ESM.xlsx]

## Sheet: fig2a
E	n_ex, Gamma=0.001 (with phonon self-energy)
0	7.5e-07
4	7.6e-07
8	7.6e-07
12	7.7e-07
16	7.9e-07
20	8.1e-07
24	8.3e-07
28	8.5e-07
32	8.7e-07
36	9e-07
40	9.2e-07
44	9.5e-07
48	9.8e-07
52	1.01e-06
56	1.04e-06
60	1.07e-06
64	1.1e-06
68	1.14e-06
72	1.17e-06
76	1.2e-06
80	1.23e-06
84	1.27e-06
88	1.3e-06
92	1.33e-06
96	1.37e-06
100	1.4e-06
104	1.43e-06
108	1.47e-06
112	1.5e-06
116	1.53e-06
120	1.57e-06
124	1.6e-06
128	1.63e-06
132	1.67e-06
136	1.7e-06
140	1.73e-06
144	1.77e-06
148	1.8e-06
152	1.84e-06
156	1.87e-06
160	1.9e-06
164	1.94e-06
168	1.97e-06
172	2e-06
176	2.04e-06
180	2.07e-06
184	2.11e-06
188	2.14e-06
192	2.17e-06
196	2.22e-06
200	0.00034918
204	0.00344214
208	0.00552325
212	0.00757616
216	0.00764433
220	0.00951158
224	0.0111756
228	0.0107753
232	0.0122777
236	0.0136075
240	0.0148124
244	0.0161055
248	0.0146105
252	0.0156429
256	0.016688
260	0.0173977
264	0.0182829
268	0.0191453
272	0.0197533
276	0.0174462
280	0.0182735
284	0.0187342
288	0.0193482
292	0.0200902
296	0.0205722
300	0.0208587
304	0.0216148
308	0.0200442
312	0.0203332
316	0.0208955
320	0.0215813
324	0.0220909
328	0.0222069
332	0.0229562
E	n_ex, Gamma=0.002 (with phonon self-energy)
0	5e-07
4	5e-07
8	5.1e-07
12	5.2e-07
16	5.3e-07
20	5.4e-07
24	5.5e-07
28	5.6e-07
32	5.8e-07
36	6e-07
40	6.2e-07
44	6.3e-07
48	6.5e-07
52	6.7e-07
56	6.9e-07
60	7.2e-07
64	7.4e-07
68	7.6e-07
72	7.8e-07
76	8e-07
80	8.2e-07
84	8.4e-07
88	8.7e-07
92	8.9e-07
96	9.1e-07
100	9.3e-07
104	9.6e-07
108	9.8e-07
112	2.68e-06
116	0.00512235
120	0.00850521
124	0.0122651
128	0.0150383
132	0.0181622
136	0.020456
140	0.0231591
144	0.0249206
148	0.0273319
152	0.0294868
E	n_ex, Gamma=0.004 (with phonon self-energy)
0	5e-07
4	5e-07
8	5.1e-07
12	5.2e-07
16	5.3e-07
20	5.4e-07
24	5.5e-07
28	5.6e-07
32	5.8e-07
36	6e-07
40	6.2e-07
44	6.3e-07
48	6.5e-07
52	6.7e-07
56	6.9e-07
60	7.2e-07
64	7.4e-07
68	7.6e-07
72	7.8e-07
76	8e-07
80	8.2e-07
84	8.4e-07
88	8.7e-07
92	8.9e-07
96	9.1e-07
100	9.3e-07
104	9.6e-07
108	9.8e-07
112	1.9e-06
116	0.00021276
120	0.00037292
124	0.00053084
128	0.00065279
132	0.00080066
136	0.00094824
140	0.00108997
144	0.00122996
148	0.00136724
152	0.00149869
156	0.00163017
160	0.00175396
164	0.00188165
168	0.00200007
172	0.00206849
176	0.00218788
180	0.00231121
E	n_ex, Gamma=0.001 (without phonon self-energy)
0	1.3e-07
4	1.3e-07
8	1.3e-07
12	1.3e-07
16	1.3e-07
20	1.4e-07
24	0.0206232
28	0.0351488
32	0.0442151
36	0.0528612
40	0.0595897
44	0.0651071
48	0.0696402
52	0.0738289
56	0.0769975
60	0.0798722
64	0.0824213
68	0.0846698
72	0.0867809
76	0.0885371
80	0.0903399
84	0.0919574
88	0.0932443
92	0.0946113
96	0.0958916
100	0.0968885
104	0.0980404
108	0.0991272
112	0.100145
116	0.100914
120	0.101838
124	0.102718
128	0.103557
132	0.104363
136	0.104923
140	0.105662
144	0.106382
148	0.107079
152	0.10774
156	0.108381
160	0.108741
164	0.109335
168	0.109879
172	0.110419
176	0.11092
180	0.111435
184	0.111918
188	0.112432
192	0.112913
196	0.113141
200	0.113628
204	0.114111
208	0.114587
212	0.115056
216	0.115504
220	0.115964
224	0.116379
228	0.116783
232	0.117192
236	0.117053
240	0.117364
244	0.117672
248	0.117899
252	0.118153
256	0.118406
260	0.11861
264	0.118859
268	0.119128
272	0.119366
276	0.119634
280	0.119929
284	0.120215
288	0.120506
292	0.12081
296	0.120637
300	0.120963
304	0.121309
308	0.121673
312	0.122015
316	0.122391
320	0.122759
324	0.123152
328	0.123496
332	0.123914
E	n_ex, Gamma=0.002 (without phonon self-energy)
0	2.5e-07
4	2.5e-07
8	2.5e-07
12	2.6e-07
16	2.6e-07
20	2.7e-07
24	2.8e-07
28	2.8e-07
32	2.9e-07
36	3e-07
40	3.1e-07
44	3.2e-07
48	3.4e-07
52	0.00924345
56	0.0175736
60	0.0247434
64	0.0309507
68	0.036275
72	0.040829
76	0.045197
80	0.0487325
84	0.0522434
88	0.0550172
E	n_ex, Gamma=0.004 (without phonon self-energy)
0	2.5e-07
4	2.5e-07
8	2.5e-07
12	2.6e-07
16	2.6e-07
20	2.7e-07
24	2.8e-07
28	2.8e-07
32	2.9e-07
36	3e-07
40	3.1e-07
44	3.2e-07
48	3.4e-07
52	0.00038211
56	0.00075785
60	0.00114259
64	0.00152834
68	0.00191385
72	0.00229782
76	0.00267693
80	0.00304913
84	0.00341621
88	0.0037823
92	0.00409193
96	0.00445075
100	0.00480958
104	0.00516843
108	0.0055232
112	0.00587301
116	0.00621575
120	0.00655515
124	0.00689482
128	0.00723237
132	0.00756226
136	0.00781979
140	0.00814301
144	0.00846282
148	0.00878227
152	0.00909208
156	0.00940494
160	0.0097073
164	0.0100141
168	0.0103117
172	0.0106156
176	0.0109106
180	0.0112108
E	n_ex, Gamma=0.006 (without phonon self-energy)
0	1.3e-07
4	1.3e-07
8	1.3e-07
12	1.3e-07
16	1.3e-07
20	1.4e-07
24	0.00077029
28	0.0016283
32	0.0024543
36	0.00326878
40	0.00416128
44	0.00475916
48	0.00560591
52	0.00642518
56	0.00723542
60	0.0080443
64	0.00886262
68	0.00964588
72	0.0104795
76	0.0113228
80	0.0121661
84	0.0130018
88	0.0138295
92	0.0146536
96	0.0154783
100	0.0162511
104	0.0170676
108	0.0178786
112	0.0186833
116	0.0194764
120	0.0202549
124	0.0210267
128	0.0217919
132	0.0225405
136	0.0232803
140	0.0240091
144	0.024719
148	0.0254212
152	0.0260497
156	0.0267257
160	0.0273844

## Sheet: fig2a_inset
E	n_ex, Gamma=0.001
0	1.25591e-07
4	1.26073e-07
8	1.27129e-07
12	1.29082e-07
16	1.3165e-07
20	1.36391e-07
24	0.0206232
28	0.0351488
32	0.0442151
36	0.0528612
40	0.0595897
44	0.0651071
48	0.0696402
52	0.0738289
56	0.0769975
60	0.0798722
64	0.0824213
68	0.0846698
72	0.0867809
76	0.0885371
80	0.0903399
84	0.0919574
88	0.0932443
92	0.0946113
96	0.0958916
100	0.0968885
104	0.0980404
108	0.0991272
112	0.100145
116	0.100914
120	0.101838
124	0.102718
128	0.103557
132	0.104363
136	0.104923
140	0.105662
144	0.106382
148	0.107079
152	0.10774
156	0.108381
160	0.108741
164	0.109335
168	0.109879
172	0.110419
176	0.11092
180	0.111435
184	0.111918
188	0.112432
192	0.112913
196	0.113141
200	0.113628
204	0.114111
208	0.114587
212	0.115056
216	0.115504
220	0.115964
224	0.116379
228	0.116783
232	0.117192
236	0.117053
240	0.117364
244	0.117672
248	0.117899
252	0.118153
256	0.118406
260	0.11861
264	0.118859
268	0.119128
272	0.119366
276	0.119634
280	0.119929
284	0.120215
288	0.120506
292	0.12081
296	0.120637
300	0.120963
304	0.121309
308	0.121673
312	0.122015
316	0.122391
320	0.122759
324	0.123152
328	0.123496
332	0.123914
336	0.124329
340	0.124737
344	0.125118
E	n_ex, Gamma=0.002
0	2.51299e-07
4	2.5213e-07
8	2.54344e-07
12	2.58024e-07
16	2.62947e-07
20	2.68653e-07
24	2.75226e-07
28	2.8253e-07
32	2.907e-07
36	2.99272e-07
40	3.08216e-07
44	3.17569e-07
48	3.36892e-07
52	0.00924345
56	0.0175736
60	0.0247434
64	0.0309507
68	0.036275
72	0.040829
76	0.045197
80	0.0487326
84	0.0522434
88	0.0550172
92	0.0579242
96	0.0601395
100	0.0625866
104	0.0643712
108	0.0664571
112	0.0679832
116	0.0697699
120	0.0714334
124	0.0726153
128	0.0740704
132	0.0754273
136	0.0767178
140	0.0775222
144	0.0786612
148	0.0797329
152	0.0807227
156	0.0812655
160	0.0821219
164	0.0829754
168	0.0837294
172	0.084488
176	0.085168
180	0.0854678
184	0.0861118
188	0.0867864
192	0.087419
196	0.0880656
200	0.0886782
204	0.0889003
208	0.0894977
212	0.0900837
216	0.0906271
220	0.0911901
224	0.0916937
228	0.092176
232	0.0926773
236	0.0923625
240	0.0927289
244	0.0930965
248	0.0933673
252	0.093661
256	0.0939485
260	0.0941642
264	0.0944325
268	0.0947086
272	0.0949311
276	0.0951911
280	0.0946495
284	0.0948985
288	0.0951739
292	0.0954541
296	0.0957396
300	0.0959808
304	0.0962777
308	0.096564
312	0.0967854
316	0.0970816
320	0.0973743
324	0.0976495
328	0.097842
332	0.0981845
336	0.0980531
340	0.0983351
344	0.0985741
E	n_ex, Gamma=0.004
0	5.0272e-07
4	5.04274e-07
8	5.08645e-07
12	5.15809e-07
16	5.25502e-07
20	5.37099e-07
24	5.50337e-07
28	5.64954e-07
32	5.81139e-07
36	5.98239e-07
40	6.16097e-07
44	6.34939e-07
48	6.54323e-07
52	6.74224e-07
56	6.94586e-07
60	7.15361e-07
64	7.36435e-07
68	7.57722e-07
72	7.79209e-07
76	8.00818e-07
80	8.226e-07
84	8.44556e-07
88	8.66631e-07
92	8.88707e-07
96	9.10931e-07
100	9.33161e-07
104	9.55395e-07
108	9.77859e-07
112	2.68471e-06
116	0.00512235
120	0.00850521
124	0.0122651
128	0.0150383
132	0.0181622
136	0.020456
140	0.0231591
144	0.0249206
148	0.0273319
152	0.0294868
156	0.0307388
160	0.0326071
164	0.0344599
168	0.0352347
172	0.0369158
176	0.0383904
180	0.0398893
184	0.0404248
188	0.0418417
192	0.043139
196	0.0444322
200	0.0448237
204	0.0460567
208	0.0471982
212	0.0483285
216	0.0483972
220	0.0494573
224	0.0503857
228	0.0512315
232	0.0521483
236	0.0528545
240	0.0521416
244	0.0528134
248	0.0533247
252	0.0538958
256	0.0544348
260	0.0548193
264	0.0553007
268	0.0557681
272	0.054356
276	0.054803
280	0.055225
284	0.0554992
288	0.0558549
292	0.0562483
296	0.0565491
300	0.056761
304	0.0571636
308	0.057486
312	0.057623
316	0.0568534
320	0.0572435
324	0.0575335
328	0.0576306
332	0.0580891
336	0.0584807
340	0.0587328
344	0.0588741
E	n_ex, Gamma=0.006
0	7.54061e-07
4	7.56428e-07
8	7.63054e-07
12	7.73669e-07
16	7.87995e-07
20	8.05457e-07
24	8.25275e-07
28	8.47431e-07
32	8.71587e-07
36	8.97275e-07
40	9.24206e-07
44	9.52302e-07
48	9.81411e-07
52	1.0113e-06
56	1.04186e-06
60	1.07293e-06
64	1.10452e-06
68	1.13647e-06
72	1.16868e-06
76	1.20114e-06
80	1.23384e-06
84	1.26671e-06
88	1.29976e-06
92	1.33294e-06
96	1.36619e-06
100	1.39946e-06
104	1.43279e-06
108	1.46621e-06
112	1.4997e-06
116	1.53324e-06
120	1.56683e-06
124	1.60045e-06
128	1.63406e-06
132	1.66766e-06
136	1.70126e-06
140	1.73488e-06
144	1.76857e-06
148	1.80222e-06
152	1.83586e-06
156	1.86951e-06
160	1.90318e-06
164	1.93688e-06
168	1.97061e-06
172	2.00436e-06
176	2.03804e-06
180	2.07181e-06
184	2.10555e-06
188	2.13927e-06
192	2.17321e-06
196	2.22119e-06
200	0.00034918
204	0.00344214
208	0.00552325
212	0.00757616
216	0.00764433
220	0.00951158
224	0.0111756
228	0.0107753
232	0.0122777
236	0.0136075
240	0.0148124
244	0.0161055
248	0.0146105
252	0.0156429
256	0.0166879
260	0.0173977
264	0.0182829
268	0.0191453
272	0.0197533
276	0.0174463
280	0.0182735
284	0.0187342
288	0.0193482
292	0.0200902
296	0.0205722
300	0.0208587
304	0.0216148
308	0.0200442
312	0.0203332
316	0.0208955
320	0.0215813
324	0.0220909
328	0.0222069
332	0.0229562
336	0.0236136
340	0.0233129
344	0.023553

## Sheet: fig2b
w	A_{el}(w)	f_{el}(w)	n_{ph}(w)
-15.9661	5.65786e-06	0.962273	-1
-15.2867	6.09183e-06	0.999994	-1
-14.638	6.55734e-06	1	-1
-14.0186	7.05651e-06	1	-1
-13.4273	7.58524e-06	1	-1
-12.8626	8.14784e-06	1	-1.00001
-12.3234	8.74786e-06	1	-1
-11.8086	9.38553e-06	1	-1
-11.3171	1.00623e-05	1	-1
-10.8478	1.07802e-05	1	-1
-10.3997	1.1542e-05	1	-1
-9.97182	1.23481e-05	1	-1
-9.56329	1.31993e-05	1	-1
-9.17323	1.4101e-05	1	-1
-8.80079	1.50388e-05	1	-1
-8.44518	1.60339e-05	1	-1
-8.10564	1.70836e-05	1	-1
-7.78144	1.81868e-05	1	-1
-7.47189	1.9346e-05	1	-1
-7.17633	2.05655e-05	1	-1
-6.89413	2.18292e-05	1	-1
-6.62468	2.315e-05	1	-1
-6.3674	2.45389e-05	1	-1
-6.12175	2.59902e-05	1	-1
-5.8872	2.75014e-05	1	-1
-5.66325	2.90871e-05	1	-1
-5.44942	3.06914e-05	1	-1
-5.24526	3.23883e-05	1	-1
-5.05031	3.41471e-05	1	-1
-4.86418	3.59644e-05	1	-1
-4.68646	3.78342e-05	1	-1
-4.51677	3.97706e-05	1	-1
-4.35475	4.17735e-05	1	-1
-4.20005	4.38515e-05	1	-1
-4.05233	4.59406e-05	1	-1
-3.9113	4.81135e-05	1	-1
-3.77664	5.0364e-05	1	-1
-3.64806	5.26432e-05	1	-1
-3.52529	5.49456e-05	1	-1
-3.40807	5.73541e-05	1	-1
-3.29615	5.98002e-05	1	-1
-3.18928	6.22258e-05	1	-1
-3.08725	6.4778e-05	1	-1
-2.98982	6.73068e-05	1	-1
-2.8968	6.98846e-05	1	-1
-2.80798	7.25812e-05	1	-1
-2.72317	7.51477e-05	1	-1
-2.6422	7.78769e-05	1	-1
-2.56489	8.05562e-05	1	-1
-2.49107	8.32605e-05	1	-1
-2.42058	8.60765e-05	1	-1
-2.35328	8.8733e-05	1	-1
-2.28902	9.16086e-05	1	-1
-2.22767	9.42497e-05	1	-1
-2.16909	9.71552e-05	1	-1
-2.11315	9.97616e-05	1	-1
-2.05974	0.000102667	1	-1
-2.00875	0.000105263	1	-1
-1.96006	0.000108144	1	-1
-1.91357	0.000110765	1	-1
-1.86918	0.000113504	1	-1
-1.8268	0.000116123	1	-1
-1.78633	0.000118753	1	-1
-1.74769	0.000121542	1	-1
-1.7108	0.000124002	1	-1
-1.67557	0.000126639	1	-1
-1.64194	0.000129077	1	-1
-1.60982	0.00013156	1	-1
-1.57916	0.000134168	1	-1
-1.54988	0.000136422	1	-1
-1.52193	0.000138786	1	-1
-1.49524	0.000141264	1	-1
-1.46975	0.000143387	1	-1
-1.44542	0.000145654	1	-1
-1.42218	0.000147914	1	-1
-1.4	0.000150138	1	-1
-1.37882	0.000152058	1	-1
-1.35859	0.000154105	1	-1
-1.33928	0.000156219	1	-1
-1.32084	0.000158167	1	-1
-1.30324	0.000159879	1	-1
-1.28643	0.000161749	1	-1
-1.27038	0.000163601	1	-1
-1.25506	0.000165433	1	-1
-1.24042	0.000166954	1	-1
-1.22645	0.000168566	1	-1
-1.21311	0.000170174	1	-1
-1.20038	0.000171758	1	-1
-1.18822	0.000173343	1	-1
-1.17661	0.000174764	1	-1
-1.16552	0.000175946	1	-1
-1.15493	0.000177378	1	-1
-1.14482	0.000178726	1	-1
-1.13517	0.000179998	1	-1
-1.12596	0.000181297	1	-1
-1.11716	0.000182513	1	-1.00001
-1.10876	0.000183588	1	-1.00001
-1.10074	0.000184521	1	-1.00001
-1.09308	0.000185568	1	-1.00001
-1.08577	0.000186656	1	-1.00001
-1.07879	0.000187664	1	-1.00001
-1.07212	0.000188617	1	-1.00001
-1.06575	0.000189553	1	-1.00001
-1.05968	0.000190463	1	-1.00001
-1.05387	0.000191321	1	-1.00001
-1.04833	0.00019214	1	-1.00001
-1.04304	0.000192803	1	-1.00001
-1.03799	0.000193443	1	-1.00001
-1.03317	0.00019409	1	-1.00002
-1.02856	0.000194814	1	-1.00002
-1.02417	0.000195529	1	-1.00002
-1.01997	0.000196221	1	-1.00002
-1.01596	0.000196846	1	-1.00002
-1.01213	0.000197437	1	-1.00002
-1.00848	0.000198012	1	-1.00002
-1.00499	0.000198564	1	-1.00002
-1.00166	0.000199099	1	-1.00002
-0.998474	0.000199607	1	-1.00002
-0.995437	0.000200091	1	-1.00002
-0.992537	0.000200556	1	-1.00002
-0.989767	0.000201003	1	-1.00002
-0.987123	0.000201421	1	-1.00003
-0.984599	0.000201764	1	-1.00003
-0.982189	0.000202089	1	-1.00003
-0.979887	0.000202402	1	-1.00003
-0.97769	0.000202704	1	-1.00003
-0.975591	0.000202994	1	-1.00003
-0.973588	0.000203276	1	-1.00003
-0.971675	0.000203571	1	-1.00003
-0.969849	0.000203881	1	-1.00003
-0.968105	0.000204184	1	-1.00003
-0.96644	0.000204477	1	-1.00003
-0.96485	0.000204758	1	-1.00003
-0.963332	0.000205027	1	-1.00003
-0.961882	0.000205285	1	-1.00003
-0.960498	0.000205532	1	-1.00003
-0.959177	0.000205767	1	-1.00003
-0.957915	0.000205992	1	-1.00003
-0.956711	0.000206199	1	-1.00004
-0.955561	0.000206391	1	-1.00004
-0.954462	0.000206578	1	-1.00004
-0.953414	0.000206756	1	-1.00004
-0.952412	0.000206927	1	-1.00004
-0.951456	0.00020709	1	-1.00004
-0.950544	0.000207247	1	-1.00004
-0.949672	0.000207397	1	-1.00004
-0.94884	0.00020754	1	-1.00004
-0.948045	0.000207678	1	-1.00004
-0.947287	0.000207809	1	-1.00004
-0.946562	0.000207934	1	-1.00004
-0.945871	0.000208053	1	-1.00004
-0.94521	0.000208168	1	-1.00004
-0.94458	0.000208277	1	-1.00004
-0.943978	0.000208381	1	-1.00004
-0.943403	0.00020848	1	-1.00004
-0.942854	0.000208576	1	-1.00004
-0.94233	0.000208665	1	-1.00004
-0.94183	0.000208749	1	-1.00004
-0.941352	0.000208829	1	-1.00004
-0.940896	0.000208907	1	-1.00004
-0.94046	0.000208982	1	-1.00004
-0.940044	0.000209054	1	-1.00004
-0.939647	0.000209122	1	-1.00004
-0.939268	0.000209187	1	-1.00004
-0.938906	0.00020925	1	-1.00004
-0.93856	0.000209309	1	-1.00004
-0.93823	0.000209366	1	-1.00004
-0.937915	0.000209421	1	-1.00004
-0.937614	0.000209473	1	-1.00004
-0.937327	0.000209522	1	-1.00004
-0.937053	0.000209569	1	-1.00004
-0.936791	0.000209615	1	-1.00004
-0.936541	0.000209658	1	-1.00004
-0.936302	0.000209699	1	-1.00004
-0.936074	0.000209738	1	-1.00005
-0.935856	0.000209776	1	-1.00005
-0.935649	0.000209812	1	-1.00005
-0.93545	0.000209846	1	-1.00005
-0.935261	0.000209879	1	-1.00005
-0.93508	0.00020991	1	-1.00005
-0.934907	0.00020994	1	-1.00005
-0.934742	0.000209969	1	-1.00005
-0.934585	0.000209996	1	-1.00005
-0.934434	0.000210022	1	-1.00005
-0.934291	0.000210047	1	-1.00005
-0.934153	0.000210071	1	-1.00005
-0.934023	0.000210094	1	-1.00005
-0.933898	0.000210115	1	-1.00005
-0.933778	0.000210136	1	-1.00005
-0.933664	0.000210156	1	-1.00005
-0.933556	0.000210175	1	-1.00005
-0.933452	0.000210193	1	-1.00005
-0.933352	0.00021021	1	-1.00005
-0.933258	0.000210226	1	-1.00005
-0.933167	0.000210242	1	-1.00005
-0.933081	0.000210257	1	-1.00005
-0.932999	0.000210271	1	-1.00005
-0.93292	0.000210285	1	-1.00005
-0.932845	0.000210298	1	-1.00005
-0.932773	0.00021031	1	-1.00005
-0.932704	0.000210322	1	-1.00005
-0.932639	0.000210334	1	-1.00005
-0.932577	0.000210345	1	-1.00005
-0.932517	0.000210355	1	-1.00005
-0.93246	0.000210365	1	-1.00005
-0.932406	0.000210374	1	-1.00005
-0.932354	0.000210383	1	-1.00005
-0.932304	0.000210392	1	-1.00005
-0.932257	0.0002104	1	-1.00005
-0.932228	0.000210405	1	-1.00005
-0.932199	0.00021041	1	-1.00005
-0.932168	0.000210415	1	-1.00005
-0.932137	0.000210421	1	-1.00005
-0.932105	0.000210426	1	-1.00005
-0.932072	0.000210432	1	-1.00005
-0.932038	0.000210438	1	-1.00005
-0.932003	0.000210444	1	-1.00005
-0.931967	0.00021045	1	-1.00005
-0.931931	0.000210457	1	-1.00005
-0.931893	0.000210463	1	-1.00005
-0.931853	0.00021047	1	-1.00005
-0.931813	0.000210477	1	-1.00005
-0.931772	0.000210484	1	-1.00005
-0.931729	0.000210492	1	-1.00005
-0.931686	0.000210499	1	-1.00005
-0.931641	0.000210507	1	-1.00005
-0.931594	0.000210515	1	-1.00005
-0.931547	0.000210523	1	-1.00005
-0.931498	0.000210532	1	-1.00005
-0.931447	0.000210541	1	-1.00005
-0.931396	0.00021055	1	-1.00005
-0.931342	0.000210559	1	-1.00005
-0.931287	0.000210569	1	-1.00005
-0.931231	0.000210578	1	-1.00005
-0.931173	0.000210588	1	-1.00005
-0.931113	0.000210599	1	-1.00005
-0.931052	0.00021061	1	-1.00005
-0.930989	0.000210621	1	-1.00005
-0.930924	0.000210632	1	-1.00005
-0.930857	0.000210643	1	-1.00005
-0.930788	0.000210655	1	-1.00005
-0.930717	0.000210667	1	-1.00005
-0.930645	0.00021068	1	-1.00005
-0.93057	0.000210692	1	-1.00005
-0.930493	0.000210706	1	-1.00005
-0.930414	0.000210719	1	-1.00005
-0.930332	0.000210733	1	-1.00005
-0.930249	0.000210747	1	-1.00005
-0.930162	0.000210762	1	-1.00005
-0.930074	0.000210777	1	-1.00005
-0.929983	0.000210793	1	-1.00005
-0.929889	0.000210809	1	-1.00005
-0.929792	0.000210825	1	-1.00005
-0.929693	0.000210842	1	-1.00005
-0.929591	0.00021086	1	-1.00005
-0.929486	0.000210878	1	-1.00005
-0.929378	0.000210896	1	-1.00005
-0.929267	0.000210915	1	-1.00005
-0.929153	0.000210935	1	-1.00005
-0.929035	0.000210955	1	-1.00005
-0.928914	0.000210976	1	-1.00005
-0.92879	0.000210997	1	-1.00005
-0.928662	0.000211019	1	-1.00005
-0.92853	0.000211038	1	-1.00005
-0.928395	0.000211058	1	-1.00005
-0.928256	0.000211079	1	-1.00005
-0.928112	0.0002111	1	-1.00005
-0.927965	0.000211121	1	-1.00005
-0.927814	0.000211143	1	-1.00005
-0.927658	0.000211166	1	-1.00005
-0.927497	0.00021119	1	-1.00005
-0.927332	0.000211214	1	-1.00005
-0.927163	0.000211239	1	-1.00005
-0.926988	0.000211265	1	-1.00005
-0.926809	0.000211291	1	-1.00005
-0.926624	0.000211318	1	-1.00005
-0.926434	0.000211346	1	-1.00005
-0.926238	0.000211374	1	-1.00005
-0.926037	0.000211403	1	-1.00005
-0.925831	0.000211433	1	-1.00005
-0.925618	0.000211464	1	-1.00005
-0.925399	0.000211495	1	-1.00005
-0.925174	0.000211528	1	-1.00005
-0.924943	0.000211561	1	-1.00005
-0.924704	0.000211596	1	-1.00005
-0.924459	0.000211632	1	-1.00005
-0.924207	0.000211669	1	-1.00005
-0.923948	0.000211707	1	-1.00005
-0.923682	0.000211747	1	-1.00005
-0.923407	0.000211787	1	-1.00005
-0.923125	0.000211829	1	-1.00005
-0.922835	0.000211872	1	-1.00006
-0.922537	0.000211916	1	-1.00006
-0.92223	0.000211961	1	-1.00006
-0.921914	0.000212008	1	-1.00006
-0.921589	0.000212056	1	-1.00006
-0.921255	0.000212106	1	-1.00006
-0.920911	0.000212157	1	-1.00006
-0.920557	0.00021221	1	-1.00006
-0.920193	0.000212264	1	-1.00006
-0.919819	0.00021232	1	-1.00006
-0.919434	0.000212378	1	-1.00006
-0.919038	0.000212437	1	-1.00006
-0.918631	0.000212498	1	-1.00006
-0.918212	0.000212561	1	-1.00006
-0.917781	0.000212626	1	-1.00006
-0.917338	0.000212692	1	-1.00006
-0.916882	0.000212761	1	-1.00006
-0.916413	0.000212832	1	-1.00006
-0.915931	0.000212906	1	-1.00006
-0.915434	0.000212982	1	-1.00006
-0.914924	0.000213061	1	-1.00006
-0.914399	0.000213143	1	-1.00006
-0.913859	0.000213231	1	-1.00006
-0.913303	0.000213332	1	-1.00006
-0.912732	0.000213437	1	-1.00006
-0.912144	0.000213547	1	-1.00006
-0.911539	0.00021366	1	-1.00006
-0.910917	0.000213779	1	-1.00006
-0.910277	0.000213901	1	-1.00006
-0.909619	0.000214027	1	-1.00006
-0.908942	0.000214157	1	-1.00006
-0.908245	0.000214291	1	-1.00007
-0.907529	0.000214429	1	-1.00007
-0.906792	0.00021457	1	-1.00007
-0.906034	0.000214715	1	-1.00007
-0.905254	0.000214864	1	-1.00007
-0.904452	0.000215017	1	-1.00007
-0.903627	0.000215175	1	-1.00007
-0.902779	0.000215338	1	-1.00007
-0.901906	0.000215506	1	-1.00007
-0.901008	0.000215679	1	-1.00007
-0.900084	0.000215856	1	-1.00007
-0.899134	0.000216043	1	-1.00007
-0.898157	0.000216229	1	-1.00007
-0.897151	0.000216416	1	-1.00007
-0.896117	0.000216607	1	-1.00007
-0.895053	0.000216803	1	-1.00007
-0.893959	0.000217005	1	-1.00007
-0.892834	0.000217213	1	-1.00007
-0.891676	0.000217427	1	-1.00007
-0.890485	0.000217649	1	-1.00008
-0.88926	0.000217877	1	-1.00008
-0.888	0.000218112	1	-1.00008
-0.886703	0.000218353	1	-1.00008
-0.88537	0.000218594	1	-1.00008
-0.883998	0.000218841	1	-1.00008
-0.882587	0.000219097	1	-1.00008
-0.881136	0.000219369	1	-1.00008
-0.879643	0.000219649	1	-1.00008
-0.878108	0.000219938	1	-1.00008
-0.876528	0.000220235	1	-1.00008
-0.874903	0.000220539	1	-1.00008
-0.873232	0.000220849	1	-1.00008
-0.871513	0.000221135	1	-1.00008
-0.869744	0.000221417	1	-1.00008
-0.867925	0.000221705	1	-1.00008
-0.866054	0.000222001	1	-1.00009
-0.864129	0.000222309	1	-1.00009
-0.862149	0.00022263	1	-1.00009
-0.860112	0.000222963	1	-1.00009
-0.858017	0.000223323	1	-1.00009
-0.855862	0.000223756	1	-1.00009
-0.853645	0.000224213	1	-1.00009
-0.851365	0.000224683	1	-1.00009
-0.849019	0.000225169	1	-1.00009
-0.846607	0.000225669	1	-1.00009
-0.844125	0.000226197	1	-1.00009
-0.841572	0.000226722	1	-1.0001
-0.838946	0.00022724	1	-1.0001
-0.836245	0.000227772	1	-1.0001
-0.833466	0.00022832	1	-1.0001
-0.830608	0.000228869	1	-1.0001
-0.827668	0.000229439	1	-1.0001
-0.824643	0.000230041	1	-1.0001
-0.821532	0.000230668	1	-1.00011
-0.818332	0.000231285	1	-1.00011
-0.815041	0.000231854	1	-1.00011
-0.811655	0.000232437	1	-1.00011
-0.808172	0.000233047	1	-1.00011
-0.804589	0.000233712	1	-1.00011
-0.800903	0.000234513	1	-1.00011
-0.797113	0.000235353	1	-1.00012
-0.793213	0.00023624	1	-1.00012
-0.789202	0.000237161	1	-1.00012
-0.785076	0.000238042	1	-1.00012
-0.780832	0.000238938	1	-1.00013
-0.776466	0.000239841	1	-1.00013
-0.771975	0.000240782	1	-1.00013
-0.767356	0.000241749	1	-1.00013
-0.762604	0.000242634	1	-1.00014
-0.757716	0.000243561	1	-1.00014
-0.752688	0.000244593	1	-1.00014
-0.747516	0.000245822	1	-1.00015
-0.742196	0.000247142	1	-1.00015
-0.736724	0.000248477	1	-1.00015
-0.731094	0.000249749	1	-1.00016
-0.725304	0.000251035	1	-1.00016
-0.719348	0.000252388	1	-1.00017
-0.713221	0.000253616	1	-1.00017
-0.706919	0.000254931	1	-1.00018
-0.700436	0.000256499	1	-1.00018
-0.693767	0.000258275	1	-1.00019
-0.686908	0.000260067	1	-1.00019
-0.679852	0.000261767	1	-1.0002
-0.672594	0.000263517	1	-1.00021
-0.665128	0.000265157	1	-1.00022
-0.657448	0.000266937	1	-1.00023
-0.649548	0.000269158	1	-1.00024
-0.641422	0.000271461	1	-1.00026
-0.633063	0.000273627	1	-1.00028
-0.624465	0.000275742	1	-1.0003
-0.61562	0.000277884	1	-1.00034
-0.606776	0.000280446	1	-1.00038
-0.598178	0.000283027	1	-1.00042
-0.589819	0.00028534	1	-1.00048
-0.581693	0.000287464	1	-1.00055
-0.573793	0.000289514	1	-1.00063
-0.566113	0.000291865	1	-1.00071
-0.558647	0.000294297	1	-1.0008
-0.551389	0.000296517	1	-1.00089
-0.544333	0.000298569	1	-1.00098
-0.537474	0.000300413	1	-1.00108
-0.530805	0.000302352	1	-1.00117
-0.524322	0.000304575	1	-1.00127
-0.51802	0.000306757	1	-1.00136
-0.511893	0.000308773	1	-1.00146
-0.505937	0.000310658	1	-1.00155
-0.500147	0.000312305	1	-1.00165
-0.494517	0.000314011	1	-1.00175
-0.489045	0.000315892	1	-1.00184
-0.483725	0.000317857	1	-1.00194
-0.478553	0.000319756	1	-1.00203
-0.473525	0.000321525	1	-1.00213
-0.468637	0.000323155	1	-1.00223
-0.463885	0.000324617	1	-1.00233
-0.459266	0.0003261	1	-1.00242
-0.454775	0.000327654	1	-1.00252
-0.450409	0.000329352	1	-1.00261
-0.446165	0.000331001	1	-1.00271
-0.442039	0.000332608	1	-1.00281
-0.438028	0.000334142	1	-1.00291
-0.434128	0.000335557	1	-1.003
-0.430337	0.000336815	1	-1.0031
-0.426652	0.000338057	1	-1.00319
-0.423069	0.000339304	1	-1.00329
-0.419586	0.000340613	1	-1.00339
-0.4162	0.000342017	1	-1.00348
-0.412909	0.000343377	1	-1.00358
-0.409709	0.000344699	1	-1.00367
-0.406598	0.000346006	1	-1.00376
-0.403573	0.000347241	1	-1.00385
-0.400633	0.000348362	1	-1.00395
-0.397775	0.000349366	1	-1.00404
-0.394996	0.000350351	1	-1.00414
-0.392295	0.000351326	1	-1.00423
-0.389669	0.000352294	1	-1.00432
-0.387116	0.000353279	1	-1.00442
-0.384634	0.000354346	1	-1.00451
-0.382222	0.000355403	1	-1.00459
-0.379876	0.000356426	1	-1.00468
-0.377596	0.000357433	0.999999	-1.00477
-0.375379	0.000358424	0.999999	-1.00485
-0.373224	0.000359389	0.999999	-1.00494
-0.371129	0.000360316	0.999999	-1.00502
-0.369092	0.00036116	0.999999	-1.0051
-0.367112	0.000361912	0.999999	-1.00517
-0.365187	0.000362641	0.999999	-1.00525
-0.363316	0.000363359	0.999999	-1.00533
-0.361497	0.000364059	0.999999	-1.0054
-0.359728	0.000364747	0.999999	-1.00547
-0.358009	0.000365419	0.999999	-1.00554
-0.356338	0.000366083	0.999999	-1.00561
-0.354713	0.000366748	0.999999	-1.00568
-0.353133	0.000367466	0.999999	-1.00576
-0.351598	0.000368165	0.999999	-1.00583
-0.350105	0.000368848	0.999999	-1.0059
-0.348654	0.000369521	0.999999	-1.00598
-0.347243	0.000370181	0.999999	-1.00607
-0.345871	0.000370829	0.999999	-1.00615
-0.344538	0.000371461	0.999999	-1.00623
-0.343241	0.000372077	0.999999	-1.0063
-0.341981	0.000372675	0.999999	-1.00639
-0.340756	0.000373252	0.999998	-1.00647
-0.339565	0.000373806	0.999998	-1.00655
-0.338407	0.000374309	0.999998	-1.00664
-0.337282	0.000374766	0.999998	-1.00673
-0.336188	0.00037521	0.999998	-1.00681
-0.335124	0.000375641	0.999998	-1.0069
-0.33409	0.000376061	0.999998	-1.00699
-0.333084	0.000376472	0.999998	-1.00708
-0.332107	0.000376872	0.999998	-1.00717
-0.331157	0.000377263	0.999998	-1.00726
-0.330233	0.000377643	0.999998	-1.00735
-0.329335	0.000378014	0.999997	-1.00744
-0.328462	0.000378374	0.999997	-1.00753
-0.327614	0.000378726	0.999997	-1.00762
-0.326789	0.000379068	0.999997	-1.00771
-0.325986	0.000379404	0.999997	-1.0078
-0.325207	0.000379734	0.999997	-1.00789
-0.324449	0.000380055	0.999997	-1.00798
-0.323712	0.000380384	0.999996	-1.00806
-0.322995	0.000380719	0.999996	-1.00814
-0.322299	0.000381044	0.999996	-1.00823
-0.321622	0.000381363	0.999996	-1.00832
-0.320964	0.00038168	0.999996	-1.00841
-0.320324	0.000381987	0.999995	-1.00851
-0.319702	0.000382287	0.999995	-1.0086
-0.319097	0.000382578	0.999995	-1.0087
-0.318509	0.000382861	0.999995	-1.00879
-0.317938	0.000383136	0.999995	-1.00888
-0.317382	0.000383403	0.999994	-1.00897
-0.316842	0.000383663	0.999994	-1.00906
-0.316317	0.000383915	0.999994	-1.00915
-0.315806	0.000384159	0.999994	-1.00925
-0.31531	0.000384396	0.999993	-1.00933
-0.314828	0.000384626	0.999993	-1.00942
-0.314359	0.000384849	0.999993	-1.00951
-0.313903	0.000385065	0.999992	-1.0096
-0.31346	0.000385274	0.999992	-1.00969
-0.313029	0.000385476	0.999991	-1.00978
-0.31261	0.000385672	0.999991	-1.00987
-0.312202	0.000385861	0.999991	-1.00996
-0.311807	0.000386044	0.99999	-1.01004
-0.311422	0.000386218	0.99999	-1.01013
-0.311048	0.000386386	0.999989	-1.01021
-0.310684	0.000386547	0.999989	-1.0103
-0.31033	0.000386701	0.999988	-1.01038
-0.309986	0.00038685	0.999987	-1.01046
-0.309652	0.000386994	0.999987	-1.01054
-0.309327	0.000387126	0.999986	-1.01062
-0.309011	0.000387246	0.999985	-1.01071
-0.308704	0.000387359	0.999985	-1.01079
-0.308406	0.000387464	0.999984	-1.01088
-0.308116	0.000387565	0.999983	-1.01097
-0.307834	0.00038766	0.999982	-1.01106
-0.307559	0.00038775	0.999981	-1.01115
-0.307293	0.000387835	0.99998	-1.01123
-0.307034	0.000387915	0.999979	-1.01132
-0.306782	0.000387989	0.999978	-1.0114
-0.306537	0.000388059	0.999977	-1.01149
-0.306298	0.000388124	0.999976	-1.01157
-0.306067	0.000388185	0.999974	-1.01165
-0.305842	0.000388241	0.999973	-1.01174
-0.305623	0.000388292	0.999971	-1.01182
-0.30541	0.000388339	0.99997	-1.0119
-0.305204	0.000388381	0.999968	-1.01197
-0.305003	0.000388419	0.999967	-1.01205
-0.304807	0.000388453	0.999965	-1.01213
-0.304617	0.000388483	0.999963	-1.0122
-0.304432	0.000388509	0.999961	-1.01227
-0.304253	0.000388531	0.999959	-1.01234
-0.304078	0.000388549	0.999957	-1.01241
-0.303909	0.000388563	0.999955	-1.01248
-0.303744	0.000388573	0.999953	-1.01254
-0.303583	0.00038858	0.999951	-1.01261
-0.303427	0.000388584	0.999948	-1.01267
-0.303276	0.000388584	0.999946	-1.01273
-0.303128	0.000388581	0.999944	-1.01279
-0.302985	0.000388575	0.999941	-1.01285
-0.302846	0.000388566	0.999939	-1.01291
-0.302711	0.000388555	0.999936	-1.01296
-0.302579	0.000388541	0.999934	-1.01302
-0.302451	0.000388525	0.999931	-1.01307
-0.302327	0.000388506	0.999929	-1.01313
-0.302206	0.000388486	0.999926	-1.01318
-0.302088	0.000388463	0.999923	-1.01323
-0.301974	0.000388439	0.99992	-1.01328
-0.301863	0.000388413	0.999918	-1.01333
-0.301755	0.000388386	0.999915	-1.01337
-0.30165	0.000388358	0.999912	-1.01342
-0.301548	0.000388328	0.99991	-1.01346
-0.301449	0.000388298	0.999907	-1.01351
-0.301352	0.000388266	0.999904	-1.01355
-0.301258	0.000388234	0.999901	-1.01359
-0.301167	0.000388201	0.999899	-1.01363
-0.301078	0.000388168	0.999896	-1.01367
-0.300992	0.000388134	0.999893	-1.01371
-0.300909	0.000388099	0.999891	-1.01375
-0.300827	0.000388065	0.999888	-1.01379
-0.300748	0.00038803	0.999886	-1.01382
-0.300671	0.000387995	0.999883	-1.01386
-0.300596	0.00038796	0.999881	-1.01389
-0.300523	0.000387926	0.999878	-1.01393
-0.300453	0.000387891	0.999876	-1.01396
-0.300384	0.000387857	0.999873	-1.01399
-0.300317	0.000387823	0.999871	-1.01402
-0.300252	0.000387789	0.999868	-1.01405
-0.300189	0.000387755	0.999866	-1.01408
-0.300128	0.000387722	0.999864	-1.01411
-0.300068	0.000387689	0.999862	-1.01414
-0.30001	0.000387657	0.999859	-1.01417
-0.299954	0.000387625	0.999857	-1.0142
-0.299899	0.000387594	0.999855	-1.01422
-0.299845	0.000387563	0.999853	-1.01425
-0.299794	0.000387533	0.999851	-1.01427
-0.299743	0.000387503	0.999849	-1.0143
-0.299694	0.000387474	0.999847	-1.01432
-0.299647	0.000387446	0.999845	-1.01435
-0.2996	0.000387418	0.999844	-1.01437
-0.299555	0.00038739	0.999842	-1.01439
-0.299512	0.000387363	0.99984	-1.01441
-0.299469	0.000387337	0.999838	-1.01443
-0.299428	0.000387311	0.999837	-1.01445
-0.299387	0.000387286	0.999835	-1.01447
-0.299348	0.000387262	0.999833	-1.01449
-0.29931	0.000387238	0.999832	-1.01451
-0.299273	0.000387215	0.99983	-1.01453
-0.299238	0.000387192	0.999829	-1.01455
-0.299203	0.00038717	0.999827	-1.01456
-0.299169	0.000387149	0.999826	-1.01458
-0.299136	0.000387128	0.999825	-1.0146
-0.299104	0.000387107	0.999823	-1.01461
-0.299073	0.000387087	0.999822	-1.01463
-0.299042	0.000387068	0.999821	-1.01464
-0.299013	0.000387049	0.999819	-1.01466
-0.298984	0.000387031	0.999818	-1.01467
-0.298959	0.000387015	0.999817	-1.01468
-0.298934	0.000386998	0.999816	-1.01469
-0.298908	0.000386981	0.999815	-1.01471
-0.298881	0.000386964	0.999814	-1.01472
-0.298853	0.000386946	0.999813	-1.01473
-0.298825	0.000386928	0.999812	-1.01475
-0.298796	0.00038691	0.99981	-1.01476
-0.298767	0.000386891	0.999809	-1.01478
-0.298737	0.000386871	0.999808	-1.01479
-0.298705	0.000386851	0.999807	-1.01481
-0.298674	0.000386831	0.999805	-1.01482
-0.298641	0.00038681	0.999804	-1.01484
-0.298608	0.000386788	0.999802	-1.01486
-0.298573	0.000386766	0.999801	-1.01487
-0.298538	0.000386744	0.9998	-1.01489
-0.298502	0.000386721	0.999798	-1.01491
-0.298465	0.000386697	0.999796	-1.01493
-0.298428	0.000386673	0.999795	-1.01495
-0.298389	0.000386649	0.999793	-1.01497
-0.298349	0.000386624	0.999792	-1.01499
-0.298309	0.000386598	0.99979	-1.01501
-0.298267	0.000386572	0.999788	-1.01503
-0.298224	0.000386545	0.999786	-1.01505
-0.29818	0.000386518	0.999785	-1.01507
-0.298135	0.00038649	0.999783	-1.0151
-0.298089	0.000386462	0.999781	-1.01512
-0.298042	0.000386433	0.999779	-1.01514
-0.297994	0.000386403	0.999777	-1.01517
-0.297944	0.000386374	0.999775	-1.01519
-0.297894	0.000386343	0.999773	-1.01522
-0.297842	0.000386312	0.999771	-1.01525
-0.297788	0.000386281	0.999768	-1.01527
-0.297734	0.000386249	0.999766	-1.0153
-0.297678	0.000386217	0.999764	-1.01533
-0.29762	0.000386184	0.999762	-1.01536
-0.297562	0.000386151	0.999759	-1.01539
-0.297501	0.000386118	0.999757	-1.01542
-0.29744	0.000386084	0.999754	-1.01545
-0.297376	0.00038605	0.999752	-1.01549
-0.297311	0.000386016	0.99975	-1.01552
-0.297245	0.000385981	0.999747	-1.01556
-0.297177	0.000385947	0.999744	-1.01559
-0.297107	0.000385912	0.999742	-1.01563
-0.297035	0.000385878	0.999739	-1.01567
-0.296962	0.000385843	0.999736	-1.01571
-0.296887	0.000385809	0.999734	-1.01575
-0.29681	0.000385776	0.999731	-1.01579
-0.296731	0.000385742	0.999728	-1.01583
-0.29665	0.000385709	0.999725	-1.01587
-0.296567	0.000385676	0.999722	-1.01592
-0.296482	0.000385644	0.99972	-1.01596
-0.296394	0.000385612	0.999717	-1.01601
-0.296305	0.000385581	0.999714	-1.01606
-0.296214	0.00038555	0.999711	-1.01611
-0.29612	0.00038552	0.999708	-1.01616
-0.296024	0.000385492	0.999705	-1.01622
-0.295925	0.000385464	0.999702	-1.01627
-0.295824	0.000385437	0.999699	-1.01633
-0.295721	0.000385412	0.999696	-1.01639
-0.295614	0.000385388	0.999693	-1.01645
-0.295506	0.000385365	0.99969	-1.01651
-0.295394	0.000385344	0.999687	-1.01657
-0.29528	0.000385323	0.999684	-1.01664
-0.295163	0.000385305	0.999681	-1.01671
-0.295043	0.000385288	0.999678	-1.01679
-0.29492	0.000385274	0.999676	-1.01687
-0.294794	0.000385263	0.999673	-1.01695
-0.294665	0.00038526	0.99967	-1.01703
-0.294533	0.000385259	0.999667	-1.01712
-0.294397	0.00038526	0.999664	-1.01721
-0.294258	0.000385265	0.999661	-1.01731
-0.294116	0.000385272	0.999659	-1.01741
-0.293969	0.000385282	0.999656	-1.01751
-0.29382	0.000385296	0.999653	-1.01761
-0.293666	0.000385312	0.999651	-1.01772
-0.293509	0.000385332	0.999648	-1.01783
-0.293348	0.000385355	0.999646	-1.01794
-0.293183	0.000385381	0.999644	-1.01806
-0.293014	0.000385411	0.999641	-1.01818
-0.29284	0.000385444	0.999639	-1.01831
-0.292663	0.000385482	0.999637	-1.01844
-0.29248	0.000385526	0.999634	-1.01857
-0.292294	0.000385574	0.999632	-1.01871
-0.292102	0.000385626	0.99963	-1.01885
-0.291906	0.000385683	0.999628	-1.019
-0.291705	0.000385743	0.999626	-1.01915
-0.291499	0.000385807	0.999624	-1.0193
-0.291288	0.000385875	0.999622	-1.01946
-0.291072	0.000385947	0.99962	-1.01963
-0.29085	0.000386024	0.999619	-1.0198
-0.290623	0.000386104	0.999617	-1.01998
-0.29039	0.00038619	0.999615	-1.02016
-0.290151	0.00038628	0.999614	-1.02034
-0.289906	0.000386374	0.999612	-1.02053
-0.289656	0.000386473	0.99961	-1.02073
-0.289399	0.000386576	0.999609	-1.02094
-0.289135	0.000386683	0.999607	-1.02115
-0.288865	0.000386795	0.999606	-1.02137
-0.288589	0.00038691	0.999605	-1.0216
-0.288305	0.000387031	0.999603	-1.02183
-0.288014	0.000387156	0.999602	-1.02208
-0.287717	0.000387285	0.999601	-1.02233
-0.287411	0.000387419	0.999599	-1.02259
-0.287098	0.000387558	0.999598	-1.02286
-0.286778	0.000387702	0.999597	-1.02314
-0.286449	0.00038785	0.999595	-1.02342
-0.286112	0.000388004	0.999594	-1.02372
-0.285767	0.000388162	0.999593	-1.02403
-0.285414	0.000388325	0.999592	-1.02435
-0.285051	0.000388493	0.999591	-1.02468
-0.284679	0.000388667	0.99959	-1.02502
-0.284299	0.000388845	0.999588	-1.02538
-0.283908	0.00038903	0.999587	-1.02574
-0.283508	0.000389219	0.999586	-1.02612
-0.283098	0.000389411	0.999585	-1.02651
-0.282678	0.000389609	0.999584	-1.02692
-0.282248	0.000389813	0.999583	-1.02735
-0.281806	0.000390026	0.999582	-1.0278
-0.281354	0.000390239	0.999581	-1.02828
-0.28089	0.000390446	0.99958	-1.02879
-0.280415	0.000390658	0.999579	-1.02931
-0.279928	0.000390877	0.999577	-1.02986
-0.279429	0.000391101	0.999576	-1.03042
-0.278918	0.000391318	0.999575	-1.03101
-0.278394	0.000391539	0.999574	-1.03162
-0.277856	0.000391767	0.999573	-1.03224
-0.277306	0.000392002	0.999572	-1.03289
-0.276742	0.00039224	0.999571	-1.03356
-0.276163	0.000392483	0.99957	-1.03426
-0.275571	0.000392735	0.999569	-1.03498
-0.274963	0.000392993	0.999568	-1.03572
-0.27434	0.000393258	0.999566	-1.03649
-0.273702	0.000393531	0.999565	-1.03729
-0.273048	0.000393811	0.999564	-1.03812
-0.272378	0.000394099	0.999563	-1.03898
-0.271691	0.000394395	0.999562	-1.03987
-0.270987	0.000394701	0.999561	-1.04079
-0.270266	0.000395014	0.99956	-1.04173
-0.269526	0.000395335	0.999558	-1.04272
-0.268768	0.000395674	0.999557	-1.04374
-0.267992	0.000396018	0.999556	-1.0448
-0.267196	0.000396373	0.999555	-1.0459
-0.26638	0.00039676	0.999553	-1.04704
-0.265544	0.000397171	0.999552	-1.04821
-0.264687	0.000397597	0.999551	-1.04943
-0.263808	0.00039804	0.99955	-1.05069
-0.262908	0.000398504	0.999548	-1.05199
-0.261986	0.000398984	0.999547	-1.05334
-0.26104	0.00039948	0.999546	-1.05472
-0.260071	0.00039999	0.999544	-1.05614
-0.259078	0.000400515	0.999543	-1.05761
-0.25806	0.000401055	0.999542	-1.05913
-0.257017	0.000401608	0.99954	-1.0607
-0.255948	0.000402177	0.999539	-1.06228
-0.254852	0.000402764	0.999537	-1.06389
-0.253729	0.000403324	0.999536	-1.06558
-0.252578	0.000403893	0.999534	-1.06732
-0.251399	0.000404464	0.999533	-1.06913
-0.25019	0.000405024	0.999531	-1.07102
-0.248951	0.000405597	0.99953	-1.07296
-0.247681	0.000406181	0.999528	-1.07498
-0.24638	0.000406783	0.999526	-1.07704
-0.245046	0.000407403	0.999525	-1.07918
-0.243679	0.000408051	0.999523	-1.08134
-0.242278	0.000408712	0.999521	-1.08358
-0.240842	0.000409395	0.999519	-1.08589
-0.23937	0.000410135	0.999518	-1.08832
-0.237862	0.000410931	0.999516	-1.09086
-0.236316	0.00041176	0.999514	-1.0935
-0.234732	0.000412624	0.999512	-1.09626
-0.233108	0.000413528	0.99951	-1.0991
-0.231444	0.000414468	0.999508	-1.10206
-0.229739	0.000415436	0.999506	-1.10509
-0.227991	0.000416371	0.999504	-1.10829
-0.2262	0.000417302	0.999502	-1.11152
-0.224364	0.000418237	0.999499	-1.115
-0.222482	0.000419165	0.999497	-1.11854
-0.220554	0.000420123	0.999495	-1.12227
-0.218577	0.000421108	0.999492	-1.12619
-0.216552	0.000422115	0.99949	-1.13026
-0.214476	0.000423179	0.999488	-1.13456
-0.212348	0.000424365	0.999485	-1.13896
-0.210167	0.000425617	0.999482	-1.14368
-0.207932	0.000426938	0.99948	-1.14847
-0.205642	0.000428313	0.999477	-1.15353
-0.203294	0.000429654	0.999474	-1.15882
-0.200889	0.000430984	0.999471	-1.16451
-0.198423	0.000432317	0.999468	-1.17028
-0.195896	0.000433644	0.999465	-1.17666
-0.193306	0.000434978	0.999462	-1.18308
-0.190651	0.000436373	0.999459	-1.19002
-0.187931	0.000437953	0.999455	-1.19731
-0.185143	0.00043965	0.999452	-1.20492
-0.182285	0.000441421	0.999448	-1.21297
-0.179356	0.000443162	0.999445	-1.22164
-0.176355	0.000444925	0.999441	-1.23053
-0.173279	0.00044668	0.999437	-1.24034
-0.170126	0.00044841	0.999433	-1.25058
-0.166895	0.000450233	0.999429	-1.26157
-0.163583	0.000452316	0.999425	-1.27314
-0.160189	0.000454501	0.99942	-1.28554
-0.156711	0.000456652	0.999416	-1.29885
-0.153146	0.00045885	0.999411	-1.31339
-0.149492	0.00046102	0.999406	-1.32854
-0.145838	0.00046317	0.999401	-1.34475
-0.142273	0.000465476	0.999396	-1.36108
-0.138795	0.000467819	0.999392	-1.37797
-0.135401	0.000470014	0.999387	-1.39516
-0.132089	0.000472165	0.999382	-1.41282
-0.128858	0.000474219	0.999378	-1.43129
-0.125705	0.000476177	0.999373	-1.44986
-0.122629	0.00047819	0.999369	-1.46886
-0.119628	0.000480281	0.999364	-1.4883
-0.116699	0.000482303	0.99936	-1.50805
-0.113841	0.000484222	0.999356	-1.52845
-0.111053	0.000486108	0.999352	-1.54884
-0.108333	0.000487942	0.999348	-1.57
-0.105678	0.000489701	0.999343	-1.59164
-0.103088	0.000491472	0.999339	-1.61294
-0.100561	0.000493329	0.999336	-1.63541
-0.0980955	0.000495125	0.999332	-1.65713
-0.0956897	0.000496814	0.999328	-1.68047
-0.0933422	0.000498449	0.999324	-1.70241
-0.0910517	0.000500052	0.99932	-1.7262
-0.0888168	0.00050164	0.999317	-1.74886
-0.0866362	0.000503178	0.999313	-1.77251
-0.0845086	0.000504701	0.99931	-1.79565
-0.0824325	0.000506283	0.999306	-1.81863
-0.0804069	0.000507855	0.999303	-1.8421
-0.0784305	0.000509314	0.9993	-1.86532
-0.0765021	0.000510721	0.999296	-1.88909
-0.0746204	0.000512084	0.999293	-1.91273
-0.0727845	0.000513429	0.99929	-1.93618
-0.0709931	0.000514774	0.999287	-1.96035
-0.0692452	0.000516105	0.999284	-1.98449
-0.0675398	0.000517389	0.999281	-2.00959
-0.0658758	0.000518651	0.999278	-2.03493
-0.0642521	0.000519952	0.999275	-2.06014
-0.0626679	0.000521226	0.999272	-2.08561
-0.0611221	0.000522416	0.999269	-2.11146
-0.0596139	0.000523571	0.999266	-2.13811
-0.0581423	0.000524682	0.999264	-2.16553
-0.0567064	0.000525775	0.999261	-2.19378
-0.0553054	0.000526856	0.999258	-2.22247
-0.0539384	0.00052793	0.999256	-2.25169
-0.0526046	0.00052899	0.999253	-2.28102
-0.0513032	0.00053004	0.999251	-2.31141
-0.0500333	0.000531064	0.999248	-2.34208
-0.0487943	0.000532055	0.999246	-2.37409
-0.0475854	0.000533046	0.999244	-2.40613
-0.0464058	0.000534037	0.999241	-2.43935
-0.0452549	0.000534977	0.999239	-2.473
-0.0441319	0.000535884	0.999237	-2.50758
-0.0430361	0.000536759	0.999235	-2.5427
-0.041967	0.000537612	0.999233	-2.57814
-0.0409238	0.000538455	0.999231	-2.61428
-0.039906	0.000539282	0.999229	-2.65001
-0.0389129	0.000540098	0.999227	-2.68668
-0.0379438	0.000540899	0.999225	-2.72389
-0.0369983	0.000541685	0.999223	-2.76177
-0.0360758	0.000542455	0.999221	-2.80151
-0.0351757	0.000543214	0.999219	-2.8417
-0.0342974	0.000543954	0.999217	-2.88438
-0.0334404	0.000544689	0.999215	-2.92705
-0.0326043	0.000545406	0.999214	-2.97001
-0.0317884	0.000546089	0.999212	-3.01371
-0.0309924	0.000546774	0.99921	-3.05692
-0.0302156	0.000547457	0.999209	-3.10187
-0.0294578	0.000548102	0.999207	-3.14765
-0.0287183	0.000548728	0.999206	-3.19505
-0.0279968	0.000549336	0.999204	-3.24518
-0.0272928	0.000549928	0.999203	-3.29717
-0.0266059	0.000550511	0.999201	-3.35193
-0.0259357	0.000551083	0.9992	-3.40925
-0.0252817	0.000551645	0.999198	-3.46681
-0.0246436	0.000552197	0.999197	-3.52657
-0.024021	0.000552738	0.999195	-3.58579
-0.0234136	0.000553267	0.999194	-3.64662
-0.0228208	0.000553785	0.999193	-3.70796
-0.0222425	0.000554293	0.999192	-3.77221
-0.0216782	0.00055479	0.99919	-3.83819
-0.0211276	0.000555276	0.999189	-3.90937
-0.0205904	0.000555751	0.999188	-3.98316
-0.0200662	0.000556216	0.999187	-4.06226
-0.0195548	0.000556671	0.999185	-4.14338
-0.0190557	0.000557117	0.999184	-4.22869
-0.0185688	0.000557553	0.999183	-4.31456
-0.0180937	0.000557977	0.999182	-4.40338
-0.0176301	0.00055839	0.999181	-4.49315
-0.0171778	0.000558799	0.999179	-4.58533
-0.0167365	0.0005592	0.999178	-4.67889
-0.0163059	0.000559593	0.999176	-4.77585
-0.0158857	0.000559971	0.999175	-4.87482
-0.0154758	0.000560332	0.999172	-4.97837
-0.0150758	0.000560699	0.99917	-5.08532
-0.0146855	0.000561066	0.999167	-5.19761
-0.0143047	0.000561411	0.999163	-5.31464
-0.0139331	0.000561745	0.999159	-5.43754
-0.0135705	0.000562067	0.999153	-5.56531
-0.0132168	0.000562382	0.999146	-5.69838
-0.0128716	0.000562694	0.999137	-5.83524
-0.0125348	0.000563003	0.999125	-5.97608
-0.0122062	0.000563303	0.99911	-6.11831
-0.0118856	0.000563596	0.999091	-6.26342
-0.0115728	0.000563881	0.999068	-6.40988
-0.0112675	0.00056416	0.999039	-6.55999
-0.0109697	0.000564433	0.999002	-6.71478
-0.0106791	0.0005647	0.998956	-6.87475
-0.0103955	0.000564962	0.998901	-7.04058
-0.0101189	0.000565218	0.998833	-7.21351
-0.00984892	0.000565467	0.99875	-7.39227
-0.00958552	0.000565711	0.998649	-7.5785
-0.00932852	0.00056595	0.998528	-7.77123
-0.00907776	0.000566182	0.998384	-7.97102
-0.00883309	0.00056641	0.99821	-8.17774
-0.00859436	0.000566632	0.998005	-8.39143
-0.00836142	0.000566849	0.997767	-8.61107
-0.00813414	0.000567062	0.997483	-8.83703
-0.00791238	0.000567268	0.997153	-9.06829
-0.007696	0.000567471	0.996772	-9.3054
-0.00748488	0.000567668	0.996328	-9.54964
-0.00727888	0.000567861	0.995818	-9.80092
-0.00707788	0.00056805	0.99524	-10.0618
-0.00688176	0.000568234	0.994573	-10.3314
-0.0066904	0.000568414	0.993822	-10.6107
-0.00650369	0.00056859	0.992975	-10.8997
-0.00632152	0.000568761	0.992017	-11.1984
-0.00614376	0.000568929	0.990954	-11.5057
-0.00597032	0.000569093	0.989754	-11.8208
-0.00580109	0.000569252	0.988431	-12.1448
-0.00563597	0.000569408	0.986957	-12.4785
-0.00547486	0.000569561	0.985338	-12.8246
-0.00531766	0.000569709	0.983551	-13.1836
-0.00516428	0.000569855	0.981603	-13.5571
-0.00501462	0.000569997	0.979466	-13.9453
-0.0048686	0.000570135	0.977154	-14.3489
-0.00472612	0.00057027	0.974641	-14.7682
-0.00458709	0.000570402	0.971931	-15.2032
-0.00445145	0.000570531	0.96902	-15.6543
-0.0043191	0.000570657	0.965888	-16.1218
-0.00418996	0.00057078	0.962539	-16.6061
-0.00406395	0.0005709	0.95897	-17.1068
-0.00394101	0.000571018	0.955173	-17.6253
-0.00382105	0.000571132	0.951137	-18.1623
-0.003704	0.000571244	0.946868	-18.7182
-0.0035898	0.000571353	0.942363	-19.2948
-0.00347836	0.000571459	0.937618	-19.8931
-0.00336964	0.000571563	0.932635	-20.5145
-0.00326355	0.000571665	0.927418	-21.1607
-0.00316004	0.000571764	0.921964	-21.8327
-0.00305904	0.00057186	0.916282	-22.5324
-0.00296049	0.000571955	0.910378	-23.2616
-0.00286433	0.000572047	0.90425	-24.0218
-0.00277051	0.000572137	0.897913	-24.8149
-0.00267897	0.000572225	0.891374	-25.6429
-0.00258965	0.000572311	0.884636	-26.5078
-0.0025025	0.000572394	0.877714	-27.4115
-0.00241747	0.000572476	0.870615	-28.3565
-0.0023345	0.000572556	0.863348	-29.3452
-0.00225354	0.000572634	0.855926	-30.3806
-0.00217455	0.00057271	0.848353	-31.4655
-0.00209748	0.000572784	0.840648	-32.603
-0.00202227	0.000572856	0.832815	-33.7965
-0.0019489	0.000572927	0.824867	-35.0499
-0.0018773	0.000572996	0.816818	-36.3675
-0.00180745	0.000573063	0.808672	-37.7539
-0.00173929	0.000573129	0.800449	-39.214
-0.00167278	0.000573193	0.792149	-40.7534
-0.00160789	0.000573256	0.783794	-42.3779
-0.00154458	0.000573317	0.775388	-44.0944
-0.0014828	0.000573376	0.766945	-45.9106
-0.00142252	0.000573435	0.758477	-47.8346
-0.0013637	0.000573491	0.749993	-49.8759
-0.00130632	0.000573547	0.741501	-52.0449
-0.00125032	0.000573601	0.733018	-54.3531
-0.00119569	0.000573654	0.724551	-56.8132
-0.00114238	0.000573705	0.716108	-59.4404
-0.00109037	0.000573756	0.707702	-62.2517
-0.00103962	0.000573805	0.69934	-65.2658
-0.000990098	0.000573853	0.69103	-68.5045
-0.000941781	0.000573899	0.682784	-71.9926
-0.000894638	0.000573945	0.674604	-75.7595
-0.000848639	0.00057399	0.666511	-79.8382
-0.000803757	0.000574033	0.658496	-84.2678
-0.000759965	0.000574076	0.650579	-89.0945
-0.000717236	0.000574117	0.642744	-94.3717
-0.000675544	0.000574157	0.63503	-100.164
-0.000634864	0.000574197	0.627414	-106.55
-0.000595172	0.000574235	0.619909	-113.622
-0.000556444	0.000574273	0.612531	-121.494
-0.000518656	0.00057431	0.60526	-130.309
-0.000481786	0.000574345	0.598126	-140.242
-0.00044581	0.00057438	0.591104	-151.518
-0.000410708	0.000574414	0.584219	-164.424
-0.000376458	0.000574448	0.577461	-179.337
-0.00034304	0.00057448	0.570832	-196.758
-0.000310433	0.000574512	0.564339	-217.371
-0.000278618	0.000574543	0.557976	-242.134
-0.000247575	0.000574573	0.551741	-272.431
-0.000217286	0.000574602	0.545654	-310.336
-0.000187732	0.000574631	0.539681	-359.11
-0.000158896	0.000574659	0.533851	-424.187
-0.00013076	0.000574686	0.528156	-515.351
-0.000103307	0.000574713	0.522575	-652.165
-7.65204e-05	0.000574739	0.51714	-880.281
-5.03842e-05	0.000574765	0.511831	-1336.65
-2.48825e-05	0.000574789	0.506634	-2706.03
0	0.000574814	0.501578	-0.5
2.48825e-05	0.000574838	0.496521	2705.03
5.03842e-05	0.000574863	0.491324	1335.65
7.65204e-05	0.000574888	0.486016	879.281
0.000103307	0.000574914	0.480582	651.165
0.00013076	0.000574941	0.475003	514.351
0.000158896	0.000574968	0.469309	423.187
0.000187732	0.000574996	0.46348	358.11
0.000217286	0.000575025	0.457509	309.336
0.000247575	0.000575054	0.451426	271.431
0.000278618	0.000575085	0.445193	241.134
0.000310433	0.000575116	0.438833	216.371
0.00034304	0.000575147	0.432344	195.758
0.000376458	0.00057518	0.425719	178.337
0.000410708	0.000575213	0.418966	163.424
0.00044581	0.000575248	0.412085	150.518
0.000481786	0.000575283	0.405069	139.242
0.000518656	0.000575319	0.397941	129.309
0.000556444	0.000575356	0.390678	120.494
0.000595172	0.000575393	0.383307	112.622
0.000634864	0.000575432	0.37581	105.55
0.000675544	0.000575472	0.368203	99.1644
0.000717236	0.000575512	0.360498	93.3717
0.000759965	0.000575554	0.352674	88.0945
0.000803757	0.000575597	0.344767	83.2678
0.000848639	0.000575641	0.336764	78.8382
0.000894638	0.000575686	0.328683	74.7595
0.000941781	0.000575732	0.320517	70.9926
0.000990098	0.000575779	0.312285	67.5045
0.00103962	0.000575827	0.30399	64.2658
0.00109037	0.000575877	0.295644	61.2517
0.00114238	0.000575928	0.287254	58.4404
0.00119569	0.00057598	0.278829	55.8132
0.00125032	0.000576034	0.270381	53.3531
0.00130632	0.000576088	0.261917	51.0449
0.0013637	0.000576145	0.253446	48.8759
0.00142252	0.000576202	0.244983	46.8346
0.0014828	0.000576261	0.236537	44.9106
0.00154458	0.000576322	0.228117	43.0944
0.00160789	0.000576384	0.219735	41.3779
0.00167278	0.000576448	0.211405	39.7534
0.00173929	0.000576513	0.203131	38.214
0.00180745	0.00057658	0.194935	36.7539
0.0018773	0.000576648	0.186816	35.3675
0.0019489	0.000576719	0.178795	34.0499
0.00202227	0.000576791	0.170876	32.7965
0.00209748	0.000576865	0.163073	31.603
0.00217455	0.000576941	0.155398	30.4655
0.00225354	0.000577018	0.147855	29.3806
0.0023345	0.000577098	0.140465	28.3452
0.00241747	0.00057718	0.133229	27.3565
0.0025025	0.000577263	0.126162	26.4115
0.00258965	0.000577349	0.119273	25.5078
0.00267897	0.000577437	0.112568	24.6429
0.00277051	0.000577528	0.106062	23.8149
0.00286433	0.00057762	0.0997575	23.0218
0.00296049	0.000577715	0.0936627	22.2616
0.00305904	0.000577813	0.0877918	21.5324
0.00316004	0.000577913	0.0821428	20.8327
0.00326355	0.000578015	0.0767226	20.1607
0.00336964	0.00057812	0.071538	19.5145
0.00347836	0.000578228	0.0665885	18.8931
0.0035898	0.000578338	0.0618763	18.2948
0.003704	0.000578451	0.0574036	17.7182
0.00382105	0.000578567	0.0531663	17.1623
0.00394101	0.000578687	0.049162	16.6253
0.00406395	0.000578809	0.0453969	16.1068
0.00418996	0.000578934	0.041859	15.6061
0.0043191	0.000579062	0.0385412	15.1218
0.00445145	0.000579194	0.0354391	14.6543
0.00458709	0.000579329	0.0325588	14.2032
0.00472612	0.000579468	0.0298785	13.7682
0.0048686	0.00057961	0.027396	13.3489
0.00501462	0.000579756	0.0251133	12.9453
0.00516428	0.000579906	0.0230058	12.5571
0.00531766	0.000580059	0.0210876	12.1836
0.00547486	0.000580216	0.0193293	11.8246
0.00563597	0.000580378	0.0177403	11.4785
0.00580109	0.000580543	0.0162956	11.1448
0.00597032	0.000580713	0.0150018	10.8208
0.00614376	0.000580888	0.0138319	10.5057
0.00632152	0.000581067	0.0127986	10.1984
0.00650369	0.00058125	0.0118712	9.89971
0.0066904	0.000581438	0.0110549	9.61065
0.00688176	0.000581631	0.010335	9.33144
0.00707788	0.00058183	0.00970046	9.06183
0.00727888	0.000582033	0.00915448	8.80092
0.00748488	0.000582242	0.00867796	8.54964
0.007696	0.000582456	0.00826857	8.3054
0.00791238	0.000582675	0.00792315	8.06829
0.00813414	0.000582901	0.00762899	7.83703
0.00836142	0.000583133	0.00738244	7.61107
0.00859436	0.00058337	0.00718239	7.39143
0.00883309	0.000583614	0.00701733	7.17774
0.00907776	0.000583864	0.00688433	6.97102
0.00932852	0.000584121	0.00678263	6.77123
0.00958552	0.000584384	0.00670597	6.5785
0.00984892	0.000584654	0.00664994	6.39227
0.0101189	0.000584932	0.00661328	6.21351
0.0103955	0.000585217	0.00659411	6.04058
0.0106791	0.000585511	0.00658877	5.87475
0.0109697	0.000585813	0.00659538	5.71478
0.0112675	0.000586122	0.00661193	5.55999
0.0115728	0.00058644	0.00663851	5.40988
0.0118856	0.000586765	0.00667277	5.26342
0.0122062	0.000587097	0.00671356	5.11831
0.0125348	0.000587441	0.00676042	4.97608
0.0128716	0.000587799	0.00681259	4.83524
0.0132168	0.000588168	0.00686972	4.69838
0.0135705	0.000588543	0.00693108	4.56531
0.0139331	0.000588927	0.00699651	4.43754
0.0143047	0.000589306	0.0070656	4.31464
0.0146855	0.000589698	0.00713827	4.19761
0.0150758	0.000590118	0.00721441	4.08532
0.0154758	0.000590546	0.007294	3.97837
0.0158857	0.000590977	0.00737694	3.87482
0.0163059	0.000591421	0.00746341	3.77585
0.0167365	0.000591876	0.00755331	3.67889
0.0171778	0.000592349	0.00764662	3.58533
0.0176301	0.000592835	0.00774341	3.49315
0.0180937	0.000593332	0.00784382	3.40338
0.0185688	0.000593842	0.00794805	3.31456
0.0190557	0.000594367	0.00805613	3.22869
0.0195548	0.000594908	0.00816821	3.14338
0.0200662	0.000595464	0.00828449	3.06226
0.0205904	0.000596035	0.00840506	2.98316
0.0211276	0.000596623	0.00853008	2.90937
0.0216782	0.000597227	0.00865961	2.83819
0.0222425	0.00059785	0.00879396	2.77221
0.0228208	0.000598491	0.00893315	2.70796
0.0234136	0.000599152	0.00907725	2.64662
0.024021	0.000599831	0.00922633	2.58579
0.0246436	0.000600533	0.00938066	2.52657
0.0252817	0.000601258	0.00954021	2.46681
0.0259357	0.000602	0.00970486	2.40925
0.0266059	0.000602757	0.00987428	2.35193
0.0272928	0.000603544	0.0100487	2.29717
0.0279968	0.000604321	0.0102279	2.24518
0.0287183	0.000605118	0.0104115	2.19505
0.0294578	0.000605967	0.0105992	2.14765
0.0302156	0.000606824	0.0107906	2.10187
0.0309924	0.000607692	0.0109849	2.05692
0.0317884	0.000608594	0.0111812	2.01371
0.0326043	0.000609519	0.0113784	1.97001
0.0334404	0.000610467	0.0115755	1.92705
0.0342974	0.000611443	0.011771	1.88438
0.0351757	0.000612443	0.0119631	1.8417
0.0360758	0.000613466	0.0121498	1.80151
0.0369983	0.000614513	0.0123293	1.76177
0.0379438	0.000615584	0.0124989	1.72389
0.0389129	0.000616662	0.0126556	1.68668
0.039906	0.000617757	0.012796	1.65001
0.0409238	0.000618837	0.0129166	1.61428
0.041967	0.000619926	0.0130141	1.57814
0.0430361	0.000621065	0.0130861	1.5427
0.0441319	0.000622211	0.0131291	1.50758
0.0452549	0.00062336	0.0131418	1.473
0.0464058	0.000624533	0.013123	1.43935
0.0475854	0.000625726	0.0130723	1.40613
0.0487943	0.000626945	0.0129911	1.37409
0.0500333	0.000628183	0.0128825	1.34208
0.0513032	0.000629429	0.0127511	1.31141
0.0526046	0.000630686	0.0126014	1.28102
0.0539384	0.000631943	0.0124402	1.25169
0.0553054	0.000633262	0.0122752	1.22247
0.0567064	0.000634662	0.012115	1.19378
0.0581423	0.0006361	0.0119685	1.16553
0.0596139	0.0006376	0.0118441	1.13811
0.0611221	0.000639168	0.0117479	1.11146
0.0626679	0.000640793	0.0116854	1.08561
0.0642521	0.000642478	0.0116593	1.06014
0.0658758	0.000644198	0.0116682	1.03493
0.0675398	0.000646021	0.0117061	1.00959
0.0692452	0.000647962	0.0117649	0.984492
0.0709931	0.000649956	0.0118351	0.960345
0.0727845	0.000651983	0.0119051	0.936183
0.0746204	0.00065406	0.0119635	0.912728
0.0765021	0.00065614	0.0120012	0.889093
0.0784305	0.000658283	0.0120154	0.865317
0.0804069	0.000660574	0.0120092	0.8421
0.0824325	0.000662922	0.0119924	0.818627
0.0845086	0.000665285	0.0119778	0.795646
0.0866362	0.000667689	0.0119826	0.772511
0.0888168	0.000670191	0.0120198	0.748859
0.0910517	0.000672879	0.0120959	0.726202
0.0933422	0.000675712	0.0122114	0.702409
0.0956897	0.000678594	0.0123583	0.680474
0.0980955	0.000681489	0.0125207	0.657128
0.100561	0.000684535	0.0126845	0.635406
0.103088	0.000687773	0.0128407	0.612943
0.105678	0.000691082	0.0129871	0.591643
0.108333	0.000694375	0.0131317	0.569996
0.111053	0.000697819	0.0132847	0.548843
0.113841	0.000701493	0.0134555	0.528453
0.116699	0.000705221	0.0136499	0.508051
0.119628	0.000709018	0.0138618	0.4883
0.122629	0.000713103	0.0140868	0.468865
0.125705	0.000717289	0.0143167	0.449859
0.128858	0.000721516	0.0145525	0.431295
0.132089	0.000726032	0.014797	0.412816
0.135401	0.000730646	0.0150589	0.395164
0.138795	0.000735406	0.0153428	0.37797
0.142273	0.000740397	0.0156543	0.361079
0.145838	0.000745572	0.0159928	0.344752
0.149492	0.000750984	0.0163619	0.328537
0.153146	0.000756471	0.0167527	0.313389
0.156711	0.000761875	0.0171569	0.298849
0.160189	0.00076724	0.0175766	0.285544
0.163583	0.000772554	0.0180115	0.273143
0.166895	0.000777845	0.0184621	0.261567
0.170126	0.000783054	0.018927	0.250583
0.173279	0.000788239	0.0194087	0.240343
0.176355	0.000793328	0.0199052	0.230526
0.179356	0.000798416	0.0204163	0.221638
0.182285	0.000803428	0.0209451	0.212973
0.185143	0.00080842	0.0214869	0.204918
0.187931	0.000813342	0.0220462	0.197309
0.190651	0.000818224	0.0226202	0.190016
0.193306	0.000823038	0.0232095	0.183079
0.195896	0.000827792	0.0238147	0.17666
0.198423	0.000832527	0.0244366	0.170278
0.200889	0.000837154	0.0250725	0.164513
0.203294	0.000841805	0.0257269	0.15882
0.205642	0.00084638	0.0263954	0.153532
0.207932	0.000850912	0.0270805	0.148472
0.210167	0.000855418	0.0277838	0.143676
0.212348	0.000859852	0.0285002	0.138957
0.214476	0.000864256	0.0292361	0.134562
0.216552	0.000868629	0.0299879	0.130256
0.218577	0.000872943	0.0307532	0.126194
0.220554	0.000877235	0.0315377	0.122267
0.222482	0.000881479	0.0323391	0.118543
0.224364	0.000885693	0.033152	0.114999
0.2262	0.000889847	0.0339847	0.111522
0.227991	0.000894002	0.0348358	0.108292
0.229739	0.000898078	0.0356993	0.105095
0.231444	0.000902125	0.0365763	0.102059
0.233108	0.000906141	0.0374744	0.0990987
0.234732	0.000910117	0.0383906	0.096259
0.236316	0.000914067	0.0393168	0.0934973
0.237862	0.000917974	0.0402565	0.0908627
0.23937	0.000921852	0.0412168	0.0883163
0.240842	0.000925715	0.042198	0.0858853
0.242278	0.000929535	0.0431891	0.0835817
0.243679	0.000933303	0.0441915	0.0813448
0.245046	0.000937065	0.0452068	0.0791799
0.24638	0.000940783	0.0462475	0.0770359
0.247681	0.000944482	0.047304	0.0749751
0.248951	0.000948141	0.0483732	0.0729639
0.25019	0.000951771	0.0494492	0.0710209
0.251399	0.000955371	0.0505368	0.0691276
0.252578	0.000958946	0.0516429	0.0673248
0.253729	0.000962509	0.0527716	0.0655834
0.254852	0.000966055	0.0539164	0.0638924
0.255948	0.000969565	0.055069	0.0622766
0.257017	0.000973036	0.0562275	0.0607026
0.25806	0.000976496	0.0573933	0.0591314
0.259078	0.000979912	0.0585721	0.0576148
0.260071	0.000983321	0.0597698	0.0561449
0.26104	0.000986719	0.0609886	0.0547199
0.261986	0.000990091	0.0622202	0.0533382
0.262908	0.000993433	0.0634563	0.0519885
0.263808	0.000996746	0.0646952	0.050691
0.264687	0.00100003	0.0659341	0.0494306
0.265544	0.00100328	0.0671781	0.048214
0.26638	0.00100651	0.0684316	0.0470355
0.267196	0.00100973	0.0696987	0.0458986
0.267992	0.00101293	0.0709841	0.0448019
0.268768	0.00101614	0.0722816	0.0437391
0.269526	0.00101931	0.0735836	0.0427198
0.270266	0.00102244	0.0748854	0.0417346
0.270987	0.00102556	0.0761823	0.0407868
0.271691	0.00102865	0.0774755	0.0398698
0.272378	0.0010317	0.0787642	0.0389784
0.273048	0.00103471	0.0800498	0.0381233
0.273702	0.00103772	0.0813368	0.0372925
0.27434	0.0010407	0.0826287	0.036493
0.274963	0.00104366	0.0839269	0.0357211
0.275571	0.00104661	0.0852338	0.0349759
0.276163	0.00104955	0.0865461	0.0342571
0.276742	0.00105246	0.0878554	0.033564
0.277306	0.00105533	0.0891585	0.0328911
0.277856	0.00105819	0.0904537	0.0322434
0.278394	0.00106101	0.091737	0.0316151
0.278918	0.00106378	0.0930071	0.0310077
0.279429	0.00106652	0.0942642	0.0304242
0.279928	0.00106924	0.0955091	0.0298604
0.280415	0.00107193	0.0967413	0.0293138
0.28089	0.00107457	0.0979633	0.0287869
0.281354	0.00107719	0.099177	0.0282772
0.281806	0.00107978	0.100383	0.0277964
0.282248	0.00108236	0.101583	0.0273463
0.282678	0.00108491	0.102778	0.0269231
0.283098	0.00108743	0.103969	0.0265138
0.283508	0.00108994	0.105155	0.0261204
0.283908	0.00109242	0.106332	0.0257416
0.284299	0.00109487	0.1075	0.0253766
0.284679	0.0010973	0.108656	0.0250235
0.285051	0.00109969	0.109797	0.0246827
0.285414	0.00110205	0.110921	0.0243518
0.285767	0.00110438	0.112028	0.0240305
0.286112	0.00110667	0.113117	0.0237207
0.286449	0.00110893	0.11419	0.0234234
0.286778	0.00111115	0.115245	0.023136
0.287098	0.00111333	0.116281	0.0228573
0.287411	0.00111549	0.117299	0.0225874
0.287717	0.00111761	0.118299	0.0223265
0.288014	0.0011197	0.119281	0.0220753
0.288305	0.00112176	0.120247	0.0218331
0.288589	0.00112378	0.121197	0.0215986
0.288865	0.00112577	0.12213	0.0213719
0.289135	0.00112774	0.123048	0.021152
0.289399	0.00112968	0.123951	0.0209388
0.289656	0.00113159	0.12484	0.0207331
0.289906	0.00113348	0.125715	0.0205341
0.290151	0.00113534	0.126576	0.020342
0.29039	0.00113718	0.127423	0.0201557
0.290623	0.00113899	0.128258	0.0199754
0.29085	0.00114078	0.129081	0.0198001
0.291072	0.00114255	0.129891	0.0196289
0.291288	0.00114429	0.130688	0.019463
0.291499	0.00114602	0.131472	0.0193024
0.291705	0.00114772	0.132242	0.0191464
0.291906	0.00114939	0.132999	0.0189954
0.292102	0.00115105	0.133742	0.0188491
0.292294	0.00115268	0.134471	0.0187074
0.29248	0.00115429	0.135185	0.0185698
0.292663	0.00115587	0.135886	0.018436
0.29284	0.00115743	0.136571	0.0183069
0.293014	0.00115897	0.137242	0.0181826
0.293183	0.00116048	0.137899	0.0180619
0.293348	0.00116196	0.138542	0.0179447
0.293509	0.00116343	0.13917	0.0178307
0.293666	0.00116487	0.139784	0.0177199
0.29382	0.00116629	0.140384	0.0176121
0.293969	0.00116769	0.14097	0.0175076
0.294116	0.00116906	0.141543	0.0174063
0.294258	0.00117042	0.142103	0.0173081
0.294397	0.00117175	0.14265	0.0172128
0.294533	0.00117306	0.143183	0.0171201
0.294665	0.00117434	0.143704	0.0170299
0.294794	0.00117561	0.144213	0.0169458
0.29492	0.00117685	0.144709	0.0168658
0.295043	0.00117807	0.145193	0.0167882
0.295163	0.00117928	0.145666	0.0167129
0.29528	0.00118045	0.146127	0.0166399
0.295394	0.00118161	0.146578	0.0165719
0.295506	0.00118275	0.147018	0.0165085
0.295614	0.00118387	0.147447	0.0164467
0.295721	0.00118497	0.147865	0.0163868
0.295824	0.00118605	0.148273	0.0163287
0.295925	0.00118711	0.148671	0.016272
0.296024	0.00118815	0.14906	0.016217
0.29612	0.00118917	0.14944	0.0161637
0.296214	0.00119017	0.149811	0.0161118
0.296305	0.00119116	0.150172	0.0160615
0.296394	0.00119212	0.150526	0.0160125
0.296482	0.00119307	0.15087	0.0159648
0.296567	0.001194	0.151207	0.0159187
0.29665	0.00119491	0.151535	0.0158739
0.296731	0.0011958	0.151855	0.0158305
0.29681	0.00119668	0.152168	0.0157882
0.296887	0.00119753	0.152474	0.0157471
0.296962	0.00119837	0.152772	0.015707
0.297035	0.00119919	0.153063	0.015668
0.297107	0.0012	0.153347	0.01563
0.297177	0.00120079	0.153624	0.015593
0.297245	0.00120156	0.153895	0.0155569
0.297311	0.00120232	0.154159	0.015522
0.297376	0.00120306	0.154418	0.015488
0.29744	0.00120379	0.15467	0.0154548
0.297501	0.0012045	0.154916	0.0154226
0.297562	0.00120519	0.155156	0.0153912
0.29762	0.00120587	0.155391	0.0153608
0.297678	0.00120654	0.155621	0.0153311
0.297734	0.00120719	0.155845	0.0153022
0.297788	0.00120783	0.156064	0.015274
0.297842	0.00120846	0.156278	0.0152466
0.297894	0.00120907	0.156486	0.0152199
0.297944	0.00120966	0.15669	0.0151939
0.297994	0.00121025	0.156889	0.0151685
0.298042	0.00121082	0.157084	0.0151438
0.298089	0.00121138	0.157274	0.0151197
0.298135	0.00121192	0.15746	0.0150961
0.29818	0.00121245	0.157641	0.0150731
0.298224	0.00121298	0.157818	0.0150508
0.298267	0.00121348	0.157991	0.015029
0.298309	0.00121398	0.15816	0.0150078
0.298349	0.00121447	0.158325	0.0149871
0.298389	0.00121495	0.158486	0.014967
0.298428	0.00121541	0.158643	0.0149475
0.298465	0.00121587	0.158797	0.0149284
0.298502	0.00121631	0.158947	0.0149099
0.298538	0.00121674	0.159094	0.0148918
0.298573	0.00121717	0.159237	0.0148742
0.298608	0.00121758	0.159377	0.0148571
0.298641	0.00121799	0.159514	0.0148404
0.298674	0.00121838	0.159648	0.0148241
0.298705	0.00121877	0.159778	0.0148083
0.298737	0.00121914	0.159906	0.0147929
0.298767	0.00121951	0.16003	0.0147778
0.298796	0.00121987	0.160152	0.0147631
0.298825	0.00122022	0.16027	0.0147487
0.298853	0.00122056	0.160386	0.0147347
0.298881	0.0012209	0.1605	0.0147212
0.298908	0.00122122	0.16061	0.0147079
0.298934	0.00122154	0.160718	0.014695
0.298959	0.00122186	0.160824	0.0146824
0.298984	0.00122216	0.160927	0.0146701
0.299013	0.00122251	0.161046	0.014656
0.299042	0.00122287	0.161168	0.0146415
0.299073	0.00122324	0.161294	0.0146266
0.299104	0.00122362	0.161423	0.0146112
0.299136	0.00122402	0.161557	0.0145954
0.299169	0.00122442	0.161694	0.0145791
0.299203	0.00122484	0.161836	0.0145624
0.299238	0.00122526	0.161982	0.0145453
0.299273	0.00122571	0.162132	0.0145276
0.29931	0.00122616	0.162287	0.0145095
0.299348	0.00122663	0.162446	0.0144908
0.299387	0.00122711	0.162611	0.0144717
0.299428	0.00122761	0.16278	0.014452
0.299469	0.00122812	0.162955	0.0144317
0.299512	0.00122864	0.163134	0.0144109
0.299555	0.00122918	0.163319	0.0143896
0.2996	0.00122974	0.16351	0.0143676
0.299647	0.00123031	0.163707	0.0143451
0.299694	0.00123091	0.16391	0.0143219
0.299743	0.00123151	0.164119	0.0142982
0.299794	0.00123214	0.164334	0.0142738
0.299845	0.00123278	0.164556	0.0142487
0.299899	0.00123344	0.164785	0.0142229
0.299954	0.00123413	0.165021	0.0141966
0.30001	0.00123483	0.165264	0.0141696
0.300068	0.00123555	0.165515	0.0141419
0.300128	0.00123629	0.165774	0.0141135
0.300189	0.00123706	0.166041	0.0140844
0.300252	0.00123784	0.166316	0.0140545
0.300317	0.00123865	0.1666	0.0140239
0.300384	0.00123948	0.166892	0.0139924
0.300453	0.00124034	0.167194	0.0139605
0.300523	0.00124122	0.167505	0.0139277
0.300596	0.00124212	0.167827	0.0138942
0.300671	0.00124306	0.168158	0.0138598
0.300748	0.00124401	0.168499	0.0138246
0.300827	0.001245	0.168852	0.0137884
0.300909	0.00124601	0.169215	0.0137513
0.300992	0.00124705	0.16959	0.0137132
0.301078	0.00124812	0.169976	0.0136741
0.301167	0.00124921	0.170375	0.013634
0.301258	0.00125034	0.170787	0.0135932
0.301352	0.0012515	0.171211	0.0135513
0.301449	0.00125269	0.17165	0.0135083
0.301548	0.00125392	0.172102	0.0134642
0.30165	0.00125517	0.172568	0.013419
0.301755	0.00125647	0.17305	0.0133728
0.301863	0.0012578	0.173546	0.0133255
0.301974	0.00125916	0.174059	0.0132771
0.302088	0.00126056	0.174587	0.0132274
0.302206	0.001262	0.175132	0.0131767
0.302327	0.00126348	0.175695	0.013125
0.302451	0.001265	0.176276	0.0130723
0.302579	0.00126656	0.176876	0.0130183
0.302711	0.00126816	0.177495	0.012963
0.302846	0.0012698	0.178134	0.0129069
0.302985	0.00127149	0.178793	0.0128497
0.303128	0.00127323	0.179473	0.0127911
0.303276	0.00127501	0.180174	0.012731
0.303427	0.00127683	0.180897	0.0126695
0.303583	0.00127871	0.181645	0.0126065
0.303744	0.00128064	0.182415	0.0125419
0.303909	0.00128263	0.183211	0.012476
0.304078	0.00128466	0.184032	0.0124089
0.304253	0.00128676	0.184879	0.0123407
0.304432	0.00128891	0.185754	0.0122712
0.304617	0.00129113	0.186657	0.0122003
0.304807	0.00129341	0.187589	0.0121265
0.305003	0.00129575	0.188552	0.0120511
0.305204	0.00129817	0.189547	0.0119743
0.30541	0.00130065	0.190574	0.011896
0.305623	0.00130322	0.191635	0.0118163
0.305842	0.00130586	0.192732	0.0117351
0.306067	0.00130858	0.193867	0.011653
0.306298	0.00131139	0.195041	0.0115699
0.306537	0.00131429	0.196255	0.0114858
0.306782	0.00131729	0.197511	0.0114019
0.307034	0.00132039	0.198813	0.0113178
0.307293	0.0013236	0.200163	0.0112333
0.307559	0.00132692	0.201562	0.0111478
0.307834	0.00133037	0.203014	0.0110614
0.308116	0.00133394	0.204521	0.0109733
0.308406	0.00133764	0.206085	0.0108836
0.308704	0.00134148	0.207707	0.0107935
0.309011	0.00134547	0.209388	0.0107092
0.309327	0.00134961	0.211131	0.0106237
0.309652	0.00135389	0.212933	0.0105439
0.309986	0.00135834	0.214798	0.0104632
0.31033	0.00136294	0.216726	0.0103806
0.310684	0.00136771	0.218718	0.0102968
0.311048	0.00137265	0.220774	0.0102137
0.311422	0.00137778	0.222894	0.0101299
0.311807	0.00138308	0.225081	0.0100449
0.312202	0.00138858	0.227336	0.00995869
0.31261	0.00139427	0.229661	0.00987023
0.313029	0.00140017	0.232058	0.00978165
0.31346	0.0014063	0.234531	0.00969264
0.313903	0.00141265	0.237082	0.00960381
0.314359	0.00141925	0.239717	0.00951447
0.314828	0.00142611	0.242441	0.00942447
0.31531	0.00143327	0.245262	0.00933466
0.315806	0.00144073	0.248188	0.00924527
0.316317	0.00144852	0.251228	0.00915433
0.316842	0.00145669	0.254392	0.00906324
0.317382	0.00146525	0.257689	0.00897112
0.317938	0.00147421	0.261116	0.00887889
0.318509	0.00148358	0.264671	0.00878726
0.319097	0.00149336	0.268345	0.00869657
0.319702	0.00150355	0.272136	0.00860148
0.320324	0.00151414	0.276036	0.00850657
0.320964	0.00152516	0.280042	0.00841223
0.321622	0.0015366	0.28415	0.00832197
0.322299	0.00154849	0.288361	0.00823454
0.322995	0.00156083	0.292677	0.00814498
0.323712	0.00157366	0.297102	0.00806186
0.324449	0.00158701	0.301643	0.00797773
0.325207	0.00160093	0.30631	0.00788851
0.325986	0.00161545	0.311114	0.00779932
0.326789	0.00163061	0.316049	0.00770963
0.327614	0.00164636	0.321095	0.00761749
0.328462	0.00166267	0.326226	0.00752749
0.329335	0.00167948	0.331407	0.00743651
0.330233	0.00169672	0.336604	0.00734849
0.331157	0.00171427	0.341771	0.00725897
0.332107	0.00173199	0.34685	0.00716854
0.333084	0.00174966	0.351761	0.00707744
0.33409	0.00176698	0.3564	0.0069876
0.335124	0.00178365	0.360672	0.00689861
0.336188	0.00179959	0.364567	0.00681036
0.337282	0.00181484	0.368103	0.00672512
0.338407	0.00182929	0.37126	0.00663805
0.339565	0.00184263	0.373944	0.00655091
0.340756	0.0018542	0.375949	0.00646881
0.341981	0.0018629	0.376929	0.00638698
0.343241	0.00186723	0.376408	0.00630492
0.344538	0.00186681	0.374268	0.00622646
0.345871	0.00186273	0.370841	0.00614791
0.347243	0.00185596	0.366423	0.00606642
0.348654	0.00184717	0.361202	0.00598426
0.350105	0.00183665	0.355246	0.00590409
0.351598	0.00182448	0.348541	0.00583124
0.353133	0.00181106	0.34119	0.00575607
0.354713	0.00179725	0.333474	0.00567771
0.356338	0.00178426	0.325829	0.00560727
0.358009	0.00177405	0.319001	0.00553717
0.359728	0.00176936	0.314079	0.00546767
0.361497	0.00177034	0.311174	0.00539676
0.363316	0.00177516	0.309624	0.00532557
0.365187	0.00178297	0.309102	0.00524911
0.367112	0.00179389	0.309655	0.00517458
0.369092	0.00180752	0.311105	0.00510026
0.371129	0.001822	0.312725	0.0050174
0.373224	0.00183468	0.313539	0.00493621
0.375379	0.00184244	0.312423	0.00485157
0.377596	0.00184583	0.309575	0.00476609
0.379876	0.00184726	0.305848	0.00467845
0.382222	0.00184841	0.301832	0.0045919
0.384634	0.00185056	0.297995	0.00450557
0.387116	0.00185572	0.295087	0.00441695
0.389669	0.0018675	0.294443	0.00432354
0.392295	0.00188549	0.295885	0.00423282
0.394996	0.00190607	0.29805	0.00413905
0.397775	0.00192688	0.300055	0.00403997
0.400633	0.00194674	0.301474	0.00394736
0.403573	0.00196369	0.301626	0.00385215
0.406598	0.00197893	0.300907	0.00375955
0.409709	0.00199596	0.300525	0.00367227
0.412909	0.00201612	0.300919	0.00357639
0.4162	0.00203937	0.302053	0.00348174
0.419586	0.00206493	0.303602	0.00338672
0.423069	0.00209051	0.304798	0.00328671
0.426652	0.00211591	0.305577	0.00319158
0.430337	0.0021418	0.306134	0.00309583
0.434128	0.00216965	0.306882	0.00300385
0.438028	0.00220011	0.308025	0.00290829
0.442039	0.00223333	0.309547	0.00281101
0.446165	0.00226904	0.311326	0.00271336
0.450409	0.00230732	0.313338	0.00261269
0.454775	0.00234872	0.315645	0.00251683
0.459266	0.00239365	0.318339	0.00242252
0.463885	0.00244258	0.321483	0.00232741
0.468637	0.002496	0.325113	0.00223054
0.473525	0.00255448	0.329275	0.00213085
0.478553	0.0026186	0.334021	0.00203214
0.483725	0.00268945	0.33942	0.00193553
0.489045	0.00276788	0.345547	0.00184245
0.494517	0.00285505	0.35249	0.00174625
0.500147	0.00295251	0.360365	0.00164768
0.505937	0.00306237	0.369308	0.00155069
0.511893	0.00318721	0.379485	0.00145553
0.51802	0.00333007	0.391064	0.00136186
0.524322	0.00349527	0.404252	0.00126632
0.530805	0.0036888	0.419307	0.00117128
0.537474	0.00391856	0.436546	0.00107829
0.544333	0.00419641	0.45638	0.000984566
0.551389	0.00454035	0.47932	0.000891308
0.558647	0.00497854	0.50594	0.000800237
0.566113	0.00555841	0.536788	0.000713852
0.573793	0.00636354	0.571842	0.00063073
0.581693	0.00754125	0.609083	0.000552175
0.589819	0.00934593	0.642116	0.000481268
0.598178	0.0121863	0.659572	0.000425002
0.606776	0.0166467	0.651773	0.000376615
0.61562	0.0235122	0.622047	0.000335473
0.624465	0.0333153	0.588327	0.000304671
0.633063	0.0449729	0.568742	0.000280272
0.641422	0.051122	0.572745	0.000259973
0.649548	0.0397381	0.598736	0.00024398
0.657448	0.0300895	0.585422	0.000231649
0.665128	0.0336549	0.534819	0.000220366
0.672594	0.0381099	0.523746	0.000210281
0.679852	0.0327475	0.540494	0.000201719
0.686908	0.0303589	0.521439	0.000194653
0.693767	0.0345303	0.49599	0.00018807
0.700436	0.034965	0.503423	0.000181621
0.706919	0.0329992	0.505666	0.000175529
0.713221	0.0340517	0.491091	0.000170036
0.719348	0.0354928	0.482347	0.000165262
0.725304	0.0355762	0.478275	0.000161058
0.731094	0.0358044	0.470703	0.000156995
0.736724	0.0365726	0.461644	0.000152991
0.742196	0.0373993	0.453781	0.000149081
0.747516	0.0381633	0.446662	0.000145277
0.752688	0.0389917	0.439572	0.000141819
0.757716	0.0399316	0.432522	0.00013871
0.762604	0.0409612	0.42571	0.000135845
0.767356	0.0420665	0.419172	0.000133227
0.771975	0.0432502	0.412852	0.000130688
0.776466	0.0445187	0.406703	0.000128208
0.780832	0.0458733	0.400711	0.000125674
0.785076	0.0473165	0.39489	0.000123263
0.789202	0.0488497	0.389228	0.000120967
0.793213	0.0504757	0.383701	0.000118791
0.797113	0.0522003	0.378315	0.000116692
0.800903	0.0540261	0.373055	0.000114805
0.804589	0.0559635	0.367912	0.00011303
0.808172	0.0580222	0.362891	0.000111305
0.811655	0.0602079	0.357977	0.000109696
0.815041	0.062517	0.353157	0.00010812
0.818332	0.0649547	0.348428	0.000106593
0.821532	0.0675377	0.343792	0.000105105
0.824643	0.0702738	0.339232	0.000103633
0.827668	0.0731711	0.334742	0.000102246
0.830608	0.0762354	0.330325	0.000100885
0.833466	0.0794778	0.325966	9.95781e-05
0.836245	0.0829121	0.321662	9.83238e-05
0.838946	0.0865502	0.317414	9.71011e-05
0.841572	0.0904189	0.313212	9.59385e-05
0.844125	0.0945334	0.309038	9.4845e-05
0.846607	0.0989106	0.304886	9.37282e-05
0.849019	0.10357	0.300749	9.26795e-05
0.851365	0.108547	0.296608	9.16868e-05
0.853645	0.113876	0.29244	9.07116e-05
0.855862	0.11959	0.288223	8.97551e-05
0.858017	0.125738	0.283925	8.88834e-05
0.860112	0.132374	0.27952	8.8005e-05
0.862149	0.139572	0.274976	8.71383e-05
0.864129	0.147412	0.270245	8.63164e-05
0.866054	0.155986	0.265283	8.55229e-05
0.867925	0.165412	0.260034	8.47812e-05
0.869744	0.175838	0.254457	8.40034e-05
0.871513	0.187409	0.248519	8.32661e-05
0.873232	0.200327	0.242179	8.25754e-05
0.874903	0.214811	0.235415	8.18754e-05
0.876528	0.2311	0.228212	8.11825e-05
0.878108	0.249499	0.22057	8.05131e-05
0.879643	0.270275	0.212525	7.98525e-05
0.881136	0.29385	0.204129	7.92326e-05
0.882587	0.32055	0.195464	7.86093e-05
0.883998	0.350802	0.186608	7.79665e-05
0.88537	0.385055	0.177654	7.73229e-05
0.886703	0.423709	0.168692	7.67251e-05
0.888	0.467297	0.159813	7.61457e-05
0.88926	0.516175	0.151097	7.55445e-05
0.890485	0.570982	0.142625	7.49772e-05
0.891676	0.631894	0.134459	7.43899e-05
0.892834	0.699689	0.126662	7.37944e-05
0.893959	0.774371	0.119262	7.32237e-05
0.895053	0.856708	0.112293	7.26861e-05
0.896117	0.946474	0.10577	7.21663e-05
0.897151	1.04438	0.0996904	7.16396e-05
0.898157	1.15018	0.0940426	7.11068e-05
0.899134	1.26437	0.0888102	7.0584e-05
0.900084	1.38663	0.0839723	7.00649e-05
0.901008	1.51737	0.0795059	6.95401e-05
0.901906	1.6559	0.0753876	6.90383e-05
0.902779	1.80278	0.0715918	6.85436e-05
0.903627	1.95711	0.0680967	6.80743e-05
0.904452	2.11889	0.0648772	6.76066e-05
0.905254	2.28802	0.061912	6.7147e-05
0.906034	2.46339	0.0591818	6.66902e-05
0.906792	2.64509	0.0566648	6.62322e-05
0.907529	2.83267	0.0543448	6.57829e-05
0.908245	3.02495	0.0522058	6.53371e-05
0.908942	3.22195	0.0502322	6.48979e-05
0.909619	3.42318	0.0484096	6.44601e-05
0.910277	3.62746	0.0467252	6.40238e-05
0.910917	3.83431	0.0451677	6.35929e-05
0.911539	4.0437	0.0437257	6.31858e-05
0.912144	4.25448	0.04239	6.27957e-05
0.912732	4.46594	0.0411515	6.24162e-05
0.913303	4.67741	0.0400022	6.20438e-05
0.913859	4.88946	0.0389346	6.16812e-05
0.914399	5.1001	0.0379423	6.13293e-05
0.914924	5.30942	0.0370187	6.09813e-05
0.915434	5.51679	0.0361583	6.06373e-05
0.915931	5.72285	0.0353562	6.03014e-05
0.916413	5.92547	0.0346073	5.99625e-05
0.916882	6.12511	0.0339075	5.96259e-05
0.917338	6.3213	0.0332527	5.92907e-05
0.917781	6.51353	0.0326397	5.89577e-05
0.918212	6.70258	0.0320655	5.86269e-05
0.918631	6.88651	0.0315267	5.83028e-05
0.919038	7.06633	0.031021	5.79858e-05
0.919434	7.2416	0.030546	5.76779e-05
0.919819	7.4117	0.0300991	5.73803e-05
0.920193	7.57754	0.0296791	5.70938e-05
0.920557	7.73793	0.0292835	5.68172e-05
0.920911	7.89289	0.0289104	5.65537e-05
0.921255	8.04308	0.028559	5.6297e-05
0.921589	8.18837	0.0282277	5.60513e-05
0.921914	8.32826	0.0279145	5.58118e-05
0.92223	8.46333	0.0276191	5.55816e-05
0.922537	8.59324	0.0273401	5.53591e-05
0.922835	8.71772	0.0270759	5.51424e-05
0.923125	8.83718	0.0268259	5.49327e-05
0.923407	8.95212	0.0265896	5.4729e-05
0.923682	9.06239	0.0263661	5.45244e-05
0.923948	9.16775	0.026154	5.43268e-05
0.924207	9.26869	0.0259529	5.41338e-05
0.924459	9.36504	0.0257627	5.39438e-05
0.924704	9.45709	0.0255823	5.37575e-05
0.924943	9.54475	0.0254107	5.35753e-05
0.925174	9.62823	0.0252478	5.33975e-05
0.925399	9.70765	0.0250932	5.3223e-05
0.925618	9.7834	0.0249465	5.30516e-05
0.925831	9.85564	0.0248072	5.28838e-05
0.926037	9.92415	0.0246747	5.27192e-05
0.926238	9.98913	0.0245485	5.25575e-05
0.926434	10.0508	0.0244284	5.23986e-05
0.926624	10.1092	0.0243145	5.2242e-05
0.926809	10.1647	0.0242061	5.20891e-05
0.926988	10.2172	0.0241027	5.19412e-05
0.927163	10.2667	0.024004	5.17968e-05
0.927332	10.3135	0.02391	5.16565e-05
0.927497	10.3577	0.0238204	5.152e-05
0.927658	10.3994	0.0237351	5.13872e-05
0.927814	10.4389	0.0236538	5.12581e-05
0.927965	10.4762	0.0235764	5.1131e-05
0.928112	10.5114	0.0235025	5.10077e-05
0.928256	10.5444	0.0234319	5.08876e-05
0.928395	10.5755	0.0233644	5.07729e-05
0.92853	10.6048	0.0232999	5.06636e-05
0.928662	10.6322	0.0232384	5.05578e-05
0.92879	10.658	0.0231797	5.0456e-05
0.928914	10.6822	0.0231237	5.03578e-05
0.929035	10.7048	0.0230701	5.02625e-05
0.929153	10.7261	0.0230188	5.01703e-05
0.929267	10.746	0.0229697	5.00801e-05
0.929378	10.7646	0.0229225	4.99918e-05
0.929486	10.782	0.0228775	4.99054e-05
0.929591	10.7982	0.0228344	4.98217e-05
0.929693	10.8133	0.0227931	4.97404e-05
0.929792	10.8274	0.0227537	4.96618e-05
0.929889	10.8404	0.0227159	4.95857e-05
0.929983	10.8527	0.0226797	4.9512e-05
0.930074	10.8641	0.0226451	4.94406e-05
0.930162	10.8747	0.022612	4.93712e-05
0.930249	10.8845	0.0225803	4.93043e-05
0.930332	10.8936	0.0225498	4.92399e-05
0.930414	10.902	0.0225205	4.91772e-05
0.930493	10.9097	0.0224924	4.91166e-05
0.93057	10.9169	0.0224655	4.9058e-05
0.930645	10.9235	0.0224396	4.9001e-05
0.930717	10.9295	0.0224147	4.89458e-05
0.930788	10.9351	0.022391	4.88923e-05
0.930857	10.9402	0.022368	4.88404e-05
0.930924	10.9448	0.0223461	4.87903e-05
0.930989	10.9489	0.022325	4.87411e-05
0.931052	10.9528	0.0223049	4.86936e-05
0.931113	10.9562	0.0222855	4.86474e-05
0.931173	10.9593	0.0222668	4.86026e-05
0.931231	10.9621	0.0222488	4.85591e-05
0.931287	10.9645	0.0222316	4.85171e-05
0.931342	10.9668	0.0222149	4.84763e-05
0.931396	10.9687	0.0221989	4.84365e-05
0.931447	10.9705	0.0221835	4.8398e-05
0.931498	10.9719	0.0221687	4.83604e-05
0.931547	10.9732	0.0221543	4.83237e-05
0.931594	10.9743	0.0221405	4.8288e-05
0.931641	10.9752	0.0221273	4.82537e-05
0.931686	10.9759	0.0221145	4.82205e-05
0.931729	10.9765	0.0221023	4.81884e-05
0.931772	10.9769	0.0220905	4.81569e-05
0.931813	10.9772	0.0220791	4.81264e-05
0.931853	10.9774	0.0220681	4.80969e-05
0.931893	10.9774	0.0220574	4.80682e-05
0.931931	10.9774	0.0220473	4.80405e-05
0.931967	10.9772	0.0220375	4.80135e-05
0.932003	10.977	0.022028	4.79875e-05
0.932038	10.9767	0.0220189	4.79622e-05
0.932072	10.9763	0.02201	4.79377e-05
0.932105	10.9758	0.0220015	4.79138e-05
0.932137	10.9753	0.0219934	4.78905e-05
0.932168	10.9747	0.0219854	4.7868e-05
0.932199	10.9741	0.0219778	4.78461e-05
0.932228	10.9735	0.0219705	4.78248e-05
0.932257	10.9728	0.0219634	4.78041e-05
0.932304	10.9715	0.0219519	4.77698e-05
0.932354	10.9699	0.0219399	4.7734e-05
0.932406	10.9682	0.0219275	4.76966e-05
0.93246	10.9661	0.0219148	4.76574e-05
0.932517	10.9637	0.0219015	4.76163e-05
0.932577	10.9609	0.0218879	4.75733e-05
0.932639	10.9577	0.0218738	4.75277e-05
0.932704	10.9541	0.0218592	4.74799e-05
0.932773	10.9499	0.0218443	4.74299e-05
0.932845	10.9452	0.0218291	4.73776e-05
0.93292	10.9399	0.0218134	4.73228e-05
0.932999	10.9339	0.0217974	4.72652e-05
0.933081	10.9271	0.0217809	4.72055e-05
0.933167	10.9194	0.0217642	4.71431e-05
0.933258	10.9107	0.0217472	4.70786e-05
0.933352	10.901	0.02173	4.7011e-05
0.933452	10.8902	0.0217125	4.69402e-05
0.933556	10.878	0.0216949	4.68661e-05
0.933664	10.8644	0.0216771	4.67887e-05
0.933778	10.8493	0.0216591	4.6708e-05
0.933898	10.8323	0.0216412	4.66233e-05
0.934023	10.8134	0.0216235	4.65346e-05
0.934153	10.7924	0.021606	4.64412e-05
0.934291	10.769	0.0215888	4.63431e-05
0.934434	10.7429	0.0215724	4.62404e-05
0.934585	10.714	0.0215567	4.61321e-05
0.934742	10.6818	0.0215419	4.60188e-05
0.934907	10.6462	0.021528	4.58996e-05
0.93508	10.6067	0.0215156	4.57747e-05
0.935261	10.5629	0.0215047	4.56443e-05
0.93545	10.5144	0.0214958	4.55081e-05
0.935649	10.4608	0.0214892	4.5366e-05
0.935856	10.4015	0.0214854	4.52161e-05
0.936074	10.336	0.0214846	4.50582e-05
0.936302	10.2638	0.0214876	4.4894e-05
0.936541	10.1842	0.0214949	4.47198e-05
0.936791	10.0963	0.0215077	4.45352e-05
0.937053	9.99946	0.0215268	4.43423e-05
0.937327	9.89294	0.0215528	4.41411e-05
0.937614	9.77605	0.0215868	4.39342e-05
0.937915	9.64766	0.0216305	4.37197e-05
0.93823	9.50697	0.0216848	4.34984e-05
0.93856	9.35291	0.0217521	4.32717e-05
0.938906	9.18462	0.0218344	4.30396e-05
0.939268	9.00101	0.021934	4.28032e-05
0.939647	8.80028	0.0220555	4.25619e-05
0.940044	8.58296	0.0221996	4.23147e-05
0.94046	8.34736	0.0223714	4.20637e-05
0.940896	8.0917	0.0225785	4.18128e-05
0.941352	7.81701	0.0228233	4.1558e-05
0.94183	7.52201	0.0231143	4.13004e-05
0.94233	7.2054	0.0234644	4.10416e-05
0.942854	6.86798	0.0238821	4.07733e-05
0.943403	6.5115	0.0243788	4.04919e-05
0.943978	6.13793	0.0249673	4.01963e-05
0.94458	5.74524	0.0256835	3.98898e-05
0.94521	5.3365	0.0265544	3.95699e-05
0.945871	4.92002	0.0275929	3.92404e-05
0.946562	4.49934	0.0288412	3.89089e-05
0.947287	4.07928	0.0303489	3.85655e-05
0.948045	3.67124	0.0321271	3.82157e-05
0.94884	3.28062	0.0342587	3.78857e-05
0.949672	2.92243	0.0367004	3.75521e-05
0.950544	2.61352	0.0392974	3.722e-05
0.951456	2.36885	0.0417737	3.68857e-05
0.952412	2.20293	0.0436057	3.65468e-05
0.953414	2.12693	0.0442389	3.62105e-05
0.954462	2.14572	0.0433107	3.58591e-05
0.955561	2.27147	0.0408118	3.54796e-05
0.956711	2.51644	0.0372328	3.50645e-05
0.957915	2.87702	0.0333134	3.46224e-05
0.959177	3.34091	0.0296171	3.41628e-05
0.960498	3.88456	0.0264558	3.37103e-05
0.961882	4.4714	0.0239096	3.32541e-05
0.963332	5.04896	0.0219597	3.27541e-05
0.96485	5.55117	0.0205434	3.22139e-05
0.96644	5.90159	0.0196099	3.1608e-05
0.968105	6.02391	0.019139	3.09491e-05
0.969849	5.85751	0.0191625	3.02913e-05
0.971675	5.37949	0.0197906	2.96763e-05
0.973588	4.62843	0.0212519	2.90869e-05
0.975591	3.72151	0.023918	2.84862e-05
0.97769	2.84988	0.0280865	2.78597e-05
0.979887	2.23492	0.0327595	2.72195e-05
0.982189	2.08382	0.0338436	2.66308e-05
0.984599	2.44388	0.0294559	2.60641e-05
0.987123	3.19841	0.0239145	2.54139e-05
0.989767	4.04575	0.0201705	2.46672e-05
0.992537	4.55066	0.0184769	2.38969e-05
0.995437	4.33348	0.0187774	2.31806e-05
0.998474	3.45322	0.0215514	2.24172e-05
1.00166	2.70364	0.0254054	2.15986e-05
1.00499	2.48581	0.0266414	2.08542e-05
1.00848	2.72006	0.0244429	2.01543e-05
1.01213	3.13965	0.0215743	1.93227e-05
1.01596	3.29097	0.0203893	1.85035e-05
1.01997	3.0227	0.0210873	1.77628e-05
1.02417	2.73923	0.0220013	1.69078e-05
1.02856	2.66562	0.0217767	1.60895e-05
1.03317	2.7109	0.0208372	1.53399e-05
1.03799	2.70517	0.0201869	1.44322e-05
1.04304	2.62187	0.0199545	1.36507e-05
1.04833	2.54366	0.0196936	1.28112e-05
1.05387	2.49487	0.01926	1.19529e-05
1.05968	2.44907	0.0187996	1.12e-05
1.06575	2.39555	0.0183756	1.03257e-05
1.07212	2.34175	0.0179459	9.61961e-06
1.07879	2.29027	0.0174922	8.76151e-06
1.08577	2.23893	0.0170241	8.07113e-06
1.09308	2.18751	0.0165424	7.22904e-06
1.10074	2.13613	0.0160429	6.54515e-06
1.10876	2.08505	0.0155224	5.76079e-06
1.11716	2.0336	0.0149771	5.07749e-06
1.12596	1.98191	0.0144014	4.41295e-06
1.13517	1.92891	0.0137863	3.71002e-06
1.14482	1.87446	0.0131201	3.15326e-06
1.15493	1.81777	0.0123801	2.51775e-06
1.16552	1.75637	0.0115232	1.94936e-06
1.17661	1.68766	0.0104418	1.50336e-06
1.18822	1.60746	0.00883941	1.04414e-06
1.20038	1.5165	0.00624685	6.91918e-07
1.21311	1.42689	0.00316151	5.02656e-07
1.22645	1.34762	0.00115656	3.98137e-07
1.24042	1.33247	0.000529979	3.42264e-07
1.25506	1.79313	0.000510053	2.99461e-07
1.27038	1.54263	0.000363807	2.63364e-07
1.28643	1.73751	0.000373004	2.31566e-07
1.30324	1.70079	0.000375972	1.987e-07
1.32084	1.65781	0.000339705	1.6835e-07
1.33928	1.65805	0.000315306	1.41491e-07
1.35859	1.64149	0.000291978	1.15788e-07
1.37882	1.61867	0.000268085	9.44009e-08
1.4	1.5933	0.000243568	7.37062e-08
1.42218	1.56608	0.00021744	5.50634e-08
1.44542	1.53766	0.00018781	3.60792e-08
1.46975	1.5077	0.00015116	2.28619e-08
1.49524	1.47367	0.000100632	1.30732e-08
1.52193	1.43113	4.62879e-05	7.18074e-09
1.54988	1.3926	1.97139e-05	4.53366e-09
1.57916	1.37526	1.02821e-05	3.11477e-09
1.60982	1.35586	6.9548e-06	2.23906e-09
1.64194	1.33486	5.29437e-06	1.64725e-09
1.67557	1.31349	4.28761e-06	1.13591e-09
1.7108	1.2917	3.47074e-06	7.78964e-10
1.74769	1.26992	2.64983e-06	4.73765e-10
1.78633	1.24821	1.70851e-06	2.82015e-10
1.8268	1.22642	8.05633e-07	1.58048e-10
1.86918	1.20504	3.50587e-07	1.05964e-10
1.91357	1.18504	1.71843e-07	7.3749e-11
1.96006	1.16588	9.87183e-08	6.17332e-11
2.00875	1.14752	6.23631e-08	4.84928e-11
2.05974	1.12993	3.85736e-08	4.58264e-11
2.11315	1.11321	1.99102e-08	3.77367e-11
2.16909	1.09734	8.63562e-09	3.90539e-11
2.22767	1.08243	3.88867e-09	3.49079e-11
2.28902	1.06852	1.8581e-09	3.55295e-11
2.35328	1.05565	9.1353e-10	3.58279e-11
2.42058	1.04385	4.21934e-10	3.10176e-11
[truncated: 50 more rows]

## Sheet: fig3b
w	Im[G< (orb1)]	A(orb1)	Im[G<(orb2)]	A(orb2)
-16	5.7695e-06	5.7695e-06	1.29179e-05	1.29179e-05
-15.8313	5.87788e-06	5.87788e-06	1.32923e-05	1.32923e-05
-15.6645	5.98829e-06	5.98829e-06	1.36799e-05	1.36799e-05
-15.4994	6.10069e-06	6.10069e-06	1.40809e-05	1.40809e-05
-15.3361	6.21497e-06	6.21497e-06	1.44954e-05	1.44954e-05
-15.1745	6.33143e-06	6.33143e-06	1.49248e-05	1.49248e-05
-15.0147	6.45056e-06	6.45056e-06	1.53719e-05	1.53719e-05
-14.8566	6.57193e-06	6.57193e-06	1.58354e-05	1.58354e-05
-14.7001	6.69499e-06	6.69499e-06	1.63136e-05	1.63136e-05
-14.5454	6.81896e-06	6.81896e-06	1.68041e-05	1.68041e-05
-14.3923	6.94649e-06	6.94649e-06	1.73172e-05	1.73172e-05
-14.2408	7.07632e-06	7.07632e-06	1.78496e-05	1.78496e-05
-14.091	7.20881e-06	7.20881e-06	1.84025e-05	1.84025e-05
-13.9428	7.34345e-06	7.34345e-06	1.8974e-05	1.8974e-05
-13.7961	7.47896e-06	7.47896e-06	1.95614e-05	1.95614e-05
-13.651	7.618e-06	7.618e-06	2.0177e-05	2.0177e-05
-13.5075	7.75989e-06	7.75989e-06	2.08178e-05	2.08178e-05
-13.3655	7.90415e-06	7.90415e-06	2.14823e-05	2.14823e-05
-13.2251	8.05119e-06	8.05119e-06	2.21747e-05	2.21747e-05
-13.0861	8.20094e-06	8.20094e-06	2.28953e-05	2.28953e-05
-12.9486	8.35342e-06	8.35342e-06	2.36459e-05	2.36459e-05
-12.8126	8.50888e-06	8.50888e-06	2.44273e-05	2.44273e-05
-12.6781	8.66735e-06	8.66735e-06	2.52432e-05	2.52432e-05
-12.545	8.82839e-06	8.82839e-06	2.6091e-05	2.6091e-05
-12.4133	8.99304e-06	8.99304e-06	2.69793e-05	2.69793e-05
-12.283	9.15813e-06	9.15813e-06	2.78943e-05	2.78943e-05
-12.1542	9.32696e-06	9.32696e-06	2.8855e-05	2.8855e-05
-12.0267	9.49923e-06	9.49923e-06	2.98613e-05	2.98613e-05
-11.9005	9.67499e-06	9.67499e-06	3.09176e-05	3.09176e-05
-11.7758	9.85385e-06	9.85385e-06	3.20222e-05	3.20222e-05
-11.6523	1.00363e-05	1.00363e-05	3.31838e-05	3.31838e-05
-11.5302	1.02186e-05	1.02186e-05	3.43772e-05	3.43772e-05
-11.4094	1.04061e-05	1.04061e-05	3.56433e-05	3.56433e-05
-11.2898	1.05977e-05	1.05977e-05	3.6981e-05	3.6981e-05
-11.1716	1.07921e-05	1.07921e-05	3.83823e-05	3.83823e-05
-11.0546	1.09911e-05	1.09911e-05	3.9859e-05	3.9859e-05
-10.9389	1.11936e-05	1.11936e-05	4.14177e-05	4.14177e-05
-10.8244	1.13996e-05	1.13996e-05	4.3064e-05	4.3064e-05
-10.7112	1.16097e-05	1.16097e-05	4.48021e-05	4.48021e-05
-10.5991	1.1819e-05	1.1819e-05	4.6605e-05	4.6605e-05
-10.4883	1.2035e-05	1.2035e-05	4.85379e-05	4.85379e-05
-10.3786	1.22554e-05	1.22554e-05	5.05895e-05	5.05895e-05
-10.2701	1.24801e-05	1.24801e-05	5.27668e-05	5.27668e-05
-10.1628	1.27089e-05	1.27089e-05	5.50872e-05	5.50872e-05
-10.0566	1.29429e-05	1.29429e-05	5.75704e-05	5.75704e-05
-9.95157	1.31821e-05	1.31821e-05	6.02216e-05	6.02216e-05
-9.84765	1.342e-05	1.342e-05	6.29922e-05	6.29922e-05
-9.74485	1.36646e-05	1.36646e-05	6.59999e-05	6.59999e-05
-9.64315	1.39157e-05	1.39157e-05	6.92479e-05	6.92479e-05
-9.54254	1.4172e-05	1.4172e-05	7.27488e-05	7.27488e-05
-9.443	1.44333e-05	1.44333e-05	7.65447e-05	7.65447e-05
-9.34453	1.46932e-05	1.46932e-05	8.05667e-05	8.05667e-05
-9.24711	1.49635e-05	1.49635e-05	8.50205e-05	8.50205e-05
-9.15074	1.524e-05	1.524e-05	8.98941e-05	8.98941e-05
-9.0554	1.55212e-05	1.55212e-05	9.52568e-05	9.52568e-05
-8.96108	1.581e-05	1.581e-05	0.000101203	0.000101203
-8.86776	1.61044e-05	1.61044e-05	0.000107791	0.000107791
-8.77545	1.64056e-05	1.64056e-05	0.000115163	0.000115163
-8.68413	1.67147e-05	1.67147e-05	0.000123476	0.000123476
-8.59378	1.70235e-05	1.70235e-05	0.000132657	0.000132657
-8.5044	1.73472e-05	1.73472e-05	0.000143346	0.000143346
-8.41598	1.76745e-05	1.76745e-05	0.000155533	0.000155533
-8.32851	1.80111e-05	1.80111e-05	0.000169707	0.000169707
-8.24197	1.83612e-05	1.83612e-05	0.00018653	0.00018653
-8.15635	1.87247e-05	1.87247e-05	0.000206942	0.000206942
-8.07166	1.91068e-05	1.91068e-05	0.000233805	0.000233805
-7.98787	1.95291e-05	1.95291e-05	0.000276893	0.000276893
-7.90498	2.00533e-05	2.00533e-05	0.000364112	0.000364112
-7.82297	2.08595e-05	2.08595e-05	0.000582571	0.000582571
-7.74184	2.25499e-05	2.25499e-05	0.00122107	0.00122107
-7.66159	2.63905e-05	2.63905e-05	0.00291522	0.00291522
-7.58219	3.49866e-05	3.49866e-05	0.00700863	0.00700863
-7.50364	5.63854e-05	5.63854e-05	0.0177507	0.0177507
-7.42593	0.000102371	0.000102371	0.0417899	0.0417899
-7.34905	0.000174194	0.000174194	0.0807736	0.0807736
-7.273	0.00029003	0.00029003	0.145747	0.145747
-7.19776	0.000492738	0.000492738	0.260367	0.260367
-7.12333	0.000685715	0.000685715	0.365774	0.365774
-7.04969	0.000796874	0.000796874	0.420622	0.420622
-6.97684	0.000865851	0.000865851	0.449779	0.449779
-6.90478	0.000919202	0.000919202	0.468847	0.468847
-6.83348	0.000964579	0.000964579	0.482703	0.482703
-6.76295	0.0010068	0.0010068	0.493958	0.493958
-6.69317	0.00104757	0.00104757	0.503642	0.503642
-6.62414	0.00108766	0.00108766	0.512276	0.512276
-6.55584	0.00112775	0.00112775	0.520239	0.520239
-6.48828	0.00116771	0.00116771	0.527647	0.527647
-6.42145	0.0012078	0.0012078	0.534663	0.534663
-6.35532	0.00124952	0.00124952	0.541619	0.541619
-6.28991	0.00129228	0.00129228	0.54843	0.54843
-6.22519	0.00133478	0.00133478	0.554914	0.554914
-6.16117	0.00137942	0.00137942	0.561505	0.561505
-6.09784	0.00142559	0.00142559	0.568092	0.568092
-6.03518	0.00147255	0.00147255	0.574594	0.574594
-5.97319	0.00152055	0.00152055	0.581074	0.581074
-5.91187	0.001571	0.001571	0.587668	0.587668
-5.8512	0.00162332	0.00162332	0.594333	0.594333
-5.79119	0.00167768	0.00167768	0.601114	0.601114
-5.73181	0.00173268	0.00173268	0.607792	0.607792
-5.67307	0.00178921	0.00178921	0.6145	0.6145
-5.61496	0.00184682	0.00184682	0.621191	0.621191
-5.55747	0.00190783	0.00190783	0.628133	0.628133
-5.5006	0.00197131	0.00197131	0.635216	0.635216
-5.44434	0.00203723	0.00203723	0.642401	0.642401
-5.38868	0.00210581	0.00210581	0.649728	0.649728
-5.33361	0.00217718	0.00217718	0.657222	0.657222
-5.27913	0.00224681	0.00224681	0.664363	0.664363
-5.22524	0.00232053	0.00232053	0.671797	0.671797
-5.17193	0.00239904	0.00239904	0.67958	0.67958
-5.11918	0.00248014	0.00248014	0.687464	0.687464
-5.067	0.00256493	0.00256493	0.695547	0.695547
-5.01538	0.00265066	0.00265066	0.703586	0.703586
-4.96431	0.00274063	0.00274063	0.711864	0.711864
-4.91379	0.0028353	0.0028353	0.720444	0.720444
-4.86381	0.00292935	0.00292935	0.728789	0.728789
-4.81436	0.00303115	0.00303115	0.737692	0.737692
-4.76544	0.00313472	0.00313472	0.74657	0.74657
-4.71705	0.0032412	0.0032412	0.755561	0.755561
-4.66917	0.00335491	0.00335491	0.765014	0.765014
-4.62181	0.00347403	0.00347403	0.774765	0.774765
-4.57496	0.00359879	0.00359879	0.784791	0.784791
-4.5286	0.00371911	0.00371911	0.794277	0.794277
-4.48274	0.00384776	0.00384776	0.804229	0.804229
-4.43738	0.0039852	0.0039852	0.814744	0.814744
-4.3925	0.00413113	0.00413113	0.825763	0.825763
-4.3481	0.00428153	0.00428153	0.836882	0.836882
-4.30417	0.00443179	0.00443179	0.847771	0.847771
-4.26072	0.00458897	0.00458897	0.859008	0.859008
-4.21773	0.00475428	0.00475428	0.870594	0.870594
-4.1752	0.00493	0.00493	0.882715	0.882715
-4.13312	0.00510509	0.00510509	0.894574	0.894574
-4.0915	0.00529156	0.00529156	0.906979	0.906979
-4.05032	0.00548869	0.00548869	0.919851	0.919851
-4.00958	0.0056883	0.0056883	0.932568	0.932568
-3.96928	0.00588426	0.00588426	0.944791	0.944791
-3.92941	0.00609618	0.00609618	0.957779	0.957779
-3.88997	0.00631873	0.00631873	0.971089	0.971089
-3.85095	0.00654701	0.00654701	0.984425	0.984425
-3.81235	0.0067735	0.0067735	0.997369	0.997369
-3.77416	0.00700414	0.00700414	1.0101	1.0101
-3.73638	0.00724139	0.00724139	1.02286	1.02286
-3.699	0.00748554	0.00748554	1.03567	1.03567
-3.66203	0.00772846	0.00772846	1.04792	1.04792
-3.62545	0.00798246	0.00798246	1.06052	1.06052
-3.58926	0.00824396	0.00824396	1.0731	1.0731
-3.55346	0.00847736	0.00847736	1.08354	1.08354
-3.51804	0.00873028	0.00873028	1.09472	1.09472
-3.483	0.00899444	0.00899444	1.10618	1.10618
-3.44834	0.0092535	0.0092535	1.11694	1.11694
-3.41404	0.00951351	0.00951351	1.12739	1.12739
-3.38012	0.00976376	0.00976376	1.13684	1.13684
-3.34656	0.0100242	0.0100242	1.14645	1.14645
-3.31335	0.0102782	0.0102782	1.15555	1.15555
-3.28051	0.010545	0.010545	1.16482	1.16482
-3.24801	0.0108158	0.0108158	1.17406	1.17406
-3.21586	0.0110576	0.0110576	1.182	1.182
-3.18406	0.0113279	0.0113279	1.19118	1.19118
-3.1526	0.0116025	0.0116025	1.20057	1.20057
-3.12147	0.0118771	0.0118771	1.21026	1.21026
-3.09068	0.0121823	0.0121823	1.22098	1.22098
-3.06021	0.0124594	0.0124594	1.23093	1.23093
-3.03008	0.0127551	0.0127551	1.24121	1.24121
-3.00026	0.0130696	0.0130696	1.25131	1.25131
-2.97077	0.0133696	0.0133696	1.26025	1.26025
-2.94159	0.0136698	0.0136698	1.26733	1.26733
-2.91272	0.0139416	0.0139416	1.27252	1.27252
-2.88416	0.0142038	0.0142038	1.27521	1.27521
-2.85591	0.0144571	0.0144571	1.27469	1.27469
-2.82796	0.0146791	0.0146791	1.27158	1.27158
-2.80031	0.0148755	0.0148755	1.26643	1.26643
-2.77295	0.015056	0.015056	1.25857	1.25857
-2.74589	0.0152233	0.0152233	1.24857	1.24857
-2.71912	0.0153832	0.0153832	1.23627	1.23627
-2.69263	0.0155207	0.0155207	1.22463	1.22463
-2.66643	0.015661	0.015661	1.2112	1.2112
-2.64051	0.0157961	0.0157961	1.19788	1.19788
-2.61487	0.0159409	0.0159409	1.18306	1.18306
-2.5895	0.0160737	0.0160737	1.16968	1.16968
-2.5644	0.0162174	0.0162174	1.15612	1.15612
-2.53957	0.0163643	0.0163643	1.14282	1.14282
-2.51501	0.0165261	0.0165261	1.12877	1.12877
-2.49071	0.0166829	0.0166829	1.11613	1.11613
-2.46667	0.0168506	0.0168506	1.10406	1.10406
-2.44288	0.0170279	0.0170279	1.09201	1.09201
-2.41936	0.0172207	0.0172207	1.0795	1.0795
-2.39608	0.0174068	0.0174068	1.06878	1.06878
-2.37305	0.017612	0.017612	1.05796	1.05796
-2.35027	0.0178213	0.0178213	1.04747	1.04747
-2.32774	0.0180492	0.0180492	1.03687	1.03687
-2.30544	0.0182741	0.0182741	1.0276	1.0276
-2.28338	0.0185105	0.0185105	1.01835	1.01835
-2.26156	0.0187692	0.0187692	1.00884	1.00884
-2.23998	0.0190331	0.0190331	1.00004	1.00004
-2.21862	0.0192963	0.0192963	0.99195	0.99195
-2.19749	0.0195788	0.0195788	0.983752	0.983752
-2.17659	0.0198777	0.0198777	0.975754	0.975754
-2.15591	0.0201914	0.0201914	0.968026	0.968026
-2.13546	0.0204969	0.0204969	0.961072	0.961072
-2.11522	0.0208334	0.0208334	0.953855	0.953855
-2.0952	0.0211972	0.0211972	0.94666	0.94666
-2.0754	0.0215433	0.0215433	0.940448	0.940448
-2.0558	0.0219226	0.0219226	0.933993	0.933993
-2.03642	0.0223321	0.0223321	0.927546	0.927546
-2.01724	0.0227461	0.0227461	0.92165	0.92165
-1.99827	0.0231744	0.0231744	0.915962	0.915962
-1.9795	0.0236418	0.0236418	0.910248	0.910248
-1.96093	0.0241438	0.0241438	0.904628	0.904628
-1.94257	0.0246495	0.0246495	0.899474	0.899474
-1.92439	0.0252074	0.0252074	0.89434	0.89434
-1.90642	0.0258174	0.0258174	0.889193	0.889193
-1.88863	0.0264373	0.0264373	0.884577	0.884577
-1.87104	0.0271348	0.0271348	0.879954	0.879954
-1.85363	0.0279181	0.0279181	0.87517	0.87517
-1.83641	0.0287339	0.0287339	0.8709	0.8709
-1.81938	0.0296361	0.0296361	0.866726	0.866726
-1.80252	0.0306517	0.0306517	0.862298	0.862298
-1.78585	0.031679	0.031679	0.858449	0.858449
-1.76936	0.0328106	0.0328106	0.854645	0.854645
-1.75304	0.034193	0.034193	0.850587	0.850587
-1.7369	0.0356246	0.0356246	0.847151	0.847151
-1.72093	0.0372395	0.0372395	0.843649	0.843649
-1.70513	0.039069	0.039069	0.839989	0.839989
-1.6895	0.0410508	0.0410508	0.836899	0.836899
-1.67404	0.0433151	0.0433151	0.833653	0.833653
-1.65874	0.0460113	0.0460113	0.830375	0.830375
-1.64361	0.0488483	0.0488483	0.827596	0.827596
-1.62863	0.0522638	0.0522638	0.824637	0.824637
-1.61382	0.0561402	0.0561402	0.82167	0.82167
-1.59917	0.0603424	0.0603424	0.819263	0.819263
-1.58468	0.0651582	0.0651582	0.816637	0.816637
-1.57034	0.070593	0.070593	0.814087	0.814087
-1.55615	0.0759029	0.0759029	0.811934	0.811934
-1.54211	0.0819706	0.0819706	0.809542	0.809542
-1.52823	0.0874982	0.0874982	0.807473	0.807473
-1.51449	0.093352	0.093352	0.805518	0.805518
-1.5009	0.101335	0.101335	0.803481	0.803481
-1.48746	0.109521	0.109521	0.801816	0.801816
-1.47416	0.118137	0.118137	0.800053	0.800053
-1.461	0.127343	0.127343	0.798361	0.798361
-1.44799	0.136422	0.136422	0.797002	0.797002
-1.43511	0.147096	0.147096	0.795495	0.795495
-1.42237	0.157728	0.157728	0.794291	0.794291
-1.40977	0.169753	0.169753	0.793108	0.793108
-1.3973	0.18344	0.18344	0.791978	0.791978
-1.38497	0.195923	0.195923	0.79118	0.79118
-1.37277	0.211643	0.211643	0.790279	0.790279
-1.36069	0.22641	0.22641	0.789656	0.789656
-1.34875	0.243188	0.243188	0.789082	0.789082
-1.33694	0.261391	0.261391	0.788586	0.788586
-1.32525	0.277761	0.277761	0.788241	0.788241
-1.31369	0.297144	0.297144	0.787858	0.787858
-1.30225	0.312997	0.312997	0.787516	0.787516
-1.29093	0.330161	0.330161	0.787084	0.787084
-1.27973	0.34454	0.34454	0.786452	0.786452
-1.26866	0.351734	0.351734	0.78531	0.78531
-1.2577	0.359171	0.359171	0.784529	0.784529
-1.24686	0.371715	0.371715	0.784912	0.784912
-1.23614	0.389205	0.389205	0.785289	0.785289
-1.22553	0.401886	0.401886	0.785351	0.785351
-1.21503	0.414077	0.414077	0.785307	0.785307
-1.20465	0.423895	0.423895	0.785184	0.785184
-1.19438	0.434336	0.434336	0.785336	0.785336
-1.18422	0.443864	0.443864	0.785147	0.785147
-1.17417	0.45038	0.45038	0.785046	0.785046
-1.16422	0.460174	0.460174	0.785353	0.785353
-1.15438	0.466179	0.466179	0.785291	0.785291
-1.14465	0.474994	0.474994	0.785421	0.785421
-1.13502	0.480673	0.480673	0.785501	0.785501
-1.12549	0.48669	0.48669	0.785672	0.785672
-1.11607	0.494643	0.494643	0.786136	0.786136
-1.10674	0.499697	0.499697	0.786024	0.786024
-1.09752	0.502956	0.502956	0.786025	0.786025
-1.0884	0.511217	0.511217	0.787069	0.787069
-1.07937	0.51756	0.51756	0.787485	0.787485
-1.07044	0.520444	0.520444	0.787547	0.787547
-1.0616	0.528992	0.528992	0.788932	0.788932
-1.05286	0.538603	0.538603	0.790433	0.790433
-1.04422	0.544611	0.544611	0.791126	0.791126
-1.03566	0.555625	0.555625	0.793265	0.793265
-1.0272	0.56888	0.56888	0.79578	0.79578
-1.01883	0.591307	0.591307	0.800507	0.800507
-1.01055	0.623065	0.623065	0.809188	0.809188
-1.00235	0.624342	0.624342	0.812142	0.812142
-0.994245	0.592764	0.592764	0.801355	0.801355
-0.986226	0.583627	0.583627	0.796853	0.796853
-0.978293	0.580029	0.580029	0.794864	0.794864
-0.970445	0.580705	0.580705	0.793703	0.793703
-0.96268	0.584149	0.584149	0.794191	0.794191
-0.954999	0.585526	0.585526	0.794313	0.794313
-0.9474	0.591028	0.591028	0.794299	0.794299
-0.939882	0.583672	0.583672	0.789896	0.789896
-0.932445	0.587666	0.587666	0.793442	0.793442
-0.925088	0.599638	0.599638	0.796166	0.796166
-0.917809	0.596538	0.596538	0.792258	0.792258
-0.910608	0.587239	0.587239	0.786374	0.786374
-0.903484	0.588229	0.588229	0.785763	0.785763
-0.896437	0.604318	0.604318	0.795166	0.795166
-0.889465	0.590123	0.590123	0.787101	0.787101
-0.882567	0.591522	0.591522	0.785873	0.785873
-0.875744	0.594843	0.594843	0.783802	0.783802
-0.868993	0.59588	0.59588	0.78168	0.78168
-0.862315	0.583532	0.583532	0.778122	0.778122
-0.855708	0.591058	0.591058	0.783381	0.783381
-0.849172	0.595417	0.595417	0.781211	0.781211
-0.842706	0.599865	0.599865	0.780402	0.780402
-0.836309	0.594703	0.594703	0.77184	0.77184
-0.829981	0.555487	0.555487	0.750572	0.750572
-0.82372	0.57706	0.57706	0.768987	0.768987
-0.817527	0.582551	0.582551	0.765087	0.765087
-0.8114	0.575027	0.575027	0.753123	0.753123
-0.805338	0.544824	0.544824	0.732161	0.732161
-0.799341	0.523225	0.523225	0.72366	0.72366
-0.793409	0.529776	0.529776	0.731921	0.731921
-0.78754	0.523025	0.523025	0.720613	0.720613
-0.781733	0.49039	0.49039	0.696265	0.696265
-0.775989	0.457584	0.457584	0.684009	0.684009
-0.770307	0.442117	0.442117	0.682714	0.682714
-0.764685	0.382117	0.382117	0.669737	0.669737
-0.759124	0.290377	0.290377	0.709814	0.709814
-0.753622	0.18149	0.18149	0.785128	0.785128
-0.748179	0.218516	0.218516	0.778278	0.778278
-0.742794	0.541594	0.541594	0.782798	0.782798
-0.737467	0.598962	0.598962	0.808402	0.808402
-0.732196	0.609917	0.609917	0.790378	0.790378
-0.726983	0.633334	0.633334	0.855044	0.855044
-0.721825	0.682791	0.682791	0.781573	0.781573
-0.716722	0.630336	0.630336	0.799401	0.799401
-0.711674	0.730548	0.730548	0.866119	0.866119
-0.70668	0.66075	0.66075	0.851222	0.851222
-0.70174	0.671662	0.671662	0.7965	0.7965
-0.696852	0.741547	0.741547	0.803937	0.803937
-0.692017	0.685249	0.685249	0.829751	0.829751
-0.687233	0.678583	0.678583	0.880801	0.880801
-0.682501	0.818529	0.818529	0.975911	0.975911
-0.677819	0.766548	0.766548	0.817835	0.817835
-0.673188	0.721745	0.721745	0.809269	0.809269
-0.668606	0.702655	0.702655	0.815787	0.815787
-0.664073	0.705417	0.705417	0.842405	0.842405
-0.659588	0.926684	0.926684	0.915948	0.915948
-0.655152	0.840698	0.840698	0.931028	0.931028
-0.650763	0.793574	0.793574	0.98863	0.98863
-0.646421	0.807999	0.807999	1.08471	1.08471
-0.642126	0.764275	0.764275	0.865484	0.865484
-0.637876	0.750113	0.750113	0.872068	0.872068
-0.633672	1.00333	1.00333	0.88115	0.88115
-0.629514	0.918361	0.918361	0.89017	0.89017
-0.625399	0.885786	0.885786	0.943935	0.943935
-0.621329	0.872425	0.872425	1.00769	1.00769
-0.617302	0.841694	0.841694	1.03868	1.03868
-0.613318	0.863931	0.863931	1.09411	1.09411
-0.609377	0.919203	0.919203	1.18719	1.18719
-0.605479	1.08223	1.08223	0.975118	0.975118
-0.601621	0.982525	0.982525	0.936245	0.936245
-0.597806	0.934882	0.934882	0.979718	0.979718
-0.594031	0.941396	0.941396	1.02966	1.02966
-0.590296	0.942858	0.942858	1.01733	1.01733
-0.586602	0.937017	0.937017	1.01698	1.01698
-0.582947	0.940722	0.940722	1.05703	1.05703
-0.579331	1.02492	1.02492	1.16374	1.16374
-0.575754	1.34453	1.34453	1.32646	1.32646
-0.572215	1.21872	1.21872	1.38756	1.38756
-0.568714	1.07592	1.07592	1.07581	1.07581
-0.56525	1.074	1.074	1.09353	1.09353
-0.561824	1.09301	1.09301	1.17483	1.17483
-0.558434	1.11907	1.11907	1.21612	1.21612
-0.555081	1.17	1.17	1.28544	1.28544
-0.551763	1.21208	1.21208	1.33065	1.33065
-0.548481	1.53096	1.53096	1.46075	1.46075
-0.545234	1.48273	1.48273	1.52984	1.52984
-0.542022	1.53838	1.53838	1.69639	1.69639
-0.538845	1.45834	1.45834	1.47619	1.47619
-0.535701	1.46674	1.46674	1.46583	1.46583
-0.532591	1.50348	1.50348	1.52851	1.52851
-0.529514	1.5686	1.5686	1.61435	1.61435
-0.52647	1.78088	1.78088	1.78625	1.78625
-0.523459	2.03714	2.03714	1.9983	1.9983
-0.52048	2.11835	2.11835	2.19478	2.19478
-0.517533	2.29761	2.29761	2.43957	2.43957
-0.514618	2.24517	2.24517	2.27493	2.27493
-0.511733	2.53902	2.53902	2.56362	2.56362
-0.50888	3.37014	3.37014	3.2974	3.2974
-0.506057	3.96983	3.96983	3.99263	3.99263
-0.503264	5.24013	5.24013	5.28381	5.28381
-0.500501	4.36813	4.36813	4.36276	4.36276
-0.497768	0.69247	0.69247	0.694085	0.694085
-0.495064	0.303439	0.303439	0.304995	0.304995
-0.492389	0.178505	0.178505	0.179872	0.179872
-0.489743	0.118123	0.118123	0.119336	0.119336
-0.487125	0.0855694	0.0855694	0.0866695	0.0866695
-0.484535	0.0671733	0.0671733	0.0681936	0.0681936
-0.481973	0.0545153	0.0545153	0.0554707	0.0554707
-0.479438	0.0449815	0.0449815	0.0458804	0.0458804
-0.47693	0.0379677	0.0379677	0.0388192	0.0388192
-0.474449	0.0330846	0.0330846	0.033899	0.033899
-0.471995	0.0291968	0.0291968	0.0299787	0.0299787
-0.469567	0.0257891	0.0257891	0.0265399	0.0265399
-0.467165	0.023059	0.023059	0.0237825	0.0237825
-0.464789	0.0209461	0.0209461	0.0216467	0.0216467
-0.462438	0.0191797	0.0191797	0.0198597	0.0198597
-0.460112	0.0175722	0.0175722	0.0182323	0.0182323
-0.457811	0.0161684	0.0161684	0.0168098	0.0168098
-0.455535	0.0149754	0.0149754	0.0156	0.0156
-0.453283	0.0140284	0.0140284	0.0146389	0.0146389
-0.451056	0.0131737	0.0131737	0.0137707	0.0137707
-0.448852	0.0123288	0.0123288	0.0129118	0.0129118
-0.446671	0.0115895	0.0115895	0.0121596	0.0121596
-0.444515	0.0109617	0.0109617	0.0115203	0.0115203
-0.442381	0.0104285	0.0104285	0.0109769	0.0109769
-0.44027	0.00991955	0.00991955	0.0104579	0.0104579
-0.438181	0.00942435	0.00942435	0.00995242	0.00995242
-0.436115	0.00898131	0.00898131	0.0094998	0.0094998
-0.434072	0.00860331	0.00860331	0.00911332	0.00911332
-0.43205	0.00826548	0.00826548	0.00876761	0.00876761
-0.430049	0.00793813	0.00793813	0.00843238	0.00843238
-0.42807	0.00761493	0.00761493	0.00810113	0.00810113
-0.426112	0.00732529	0.00732529	0.00780403	0.00780403
-0.424176	0.00707095	0.00707095	0.00754291	0.00754291
-0.42226	0.00684655	0.00684655	0.00731233	0.00731233
-0.420364	0.00662721	0.00662721	0.00708679	0.00708679
-0.418489	0.00640116	0.00640116	0.0068542	0.0068542
-0.416634	0.00619258	0.00619258	0.00663938	0.00663938
-0.414798	0.00600268	0.00600268	0.00644362	0.00644362
-0.412983	0.00585026	0.00585026	0.00628636	0.00628636
-0.411186	0.00569865	0.00569865	0.00612983	0.00612983
-0.409409	0.00553806	0.00553806	0.00596392	0.00596392
-0.407651	0.00538497	0.00538497	0.00580563	0.00580563
-0.405912	0.00523974	0.00523974	0.00565533	0.00565533
-0.404192	0.00511413	0.00511413	0.00552523	0.00552523
-0.40249	0.00500469	0.00500469	0.00541178	0.00541178
-0.400806	0.00489657	0.00489657	0.00529962	0.00529962
-0.39914	0.00477944	0.00477944	0.00517804	0.00517804
-0.397492	0.00466951	0.00466951	0.00506383	0.00506383
-0.395861	0.00456137	0.00456137	0.0049514	0.0049514
-0.394248	0.00447228	0.00447228	0.00485869	0.00485869
-0.392653	0.00439147	0.00439147	0.00477453	0.00477453
-0.391074	0.00431194	0.00431194	0.00469165	0.00469165
-0.389512	0.00422374	0.00422374	0.00459967	0.00459967
-0.387968	0.00414174	0.00414174	0.00451409	0.00451409
-0.386439	0.00406219	0.00406219	0.00443099	0.00443099
-0.384927	0.00398852	0.00398852	0.00435398	0.00435398
-0.383431	0.00392912	0.00392912	0.00429183	0.00429183
-0.381951	0.0038688	0.0038688	0.00422869	0.00422869
-0.380487	0.00380495	0.00380495	0.0041618	0.0041618
-0.379039	0.00373981	0.00373981	0.00409351	0.00409351
-0.377606	0.00367882	0.00367882	0.00402952	0.00402952
-0.376189	0.00361764	0.00361764	0.00396528	0.00396528
-0.374786	0.00356786	0.00356786	0.00391297	0.00391297
-0.373399	0.00352199	0.00352199	0.00386473	0.00386473
-0.372027	0.0034774	0.0034774	0.00381782	0.00381782
-0.370669	0.00342748	0.00342748	0.00376526	0.00376526
-0.369326	0.00337848	0.00337848	0.00371363	0.00371363
-0.367997	0.00333163	0.00333163	0.00366423	0.00366423
-0.366682	0.00328418	0.00328418	0.00361416	0.00361416
-0.365382	0.00324479	0.00324479	0.00357255	0.00357255
-0.364095	0.0032082	0.0032082	0.00353388	0.00353388
-0.362822	0.00317401	0.00317401	0.00349773	0.00349773
-0.361563	0.00313722	0.00313722	0.0034588	0.0034588
-0.360317	0.0030991	0.0030991	0.00341844	0.00341844
-0.359085	0.00306157	0.00306157	0.00337868	0.00337868
-0.357865	0.00302512	0.00302512	0.00334003	0.00334003
-0.356659	0.0029912	0.0029912	0.00330403	0.00330403
-0.355466	0.00296194	0.00296194	0.00327296	0.00327296
-0.354286	0.00293325	0.00293325	0.00324248	0.00324248
-0.353118	0.00290695	0.00290695	0.00321451	0.00321451
-0.351962	0.00287657	0.00287657	0.0031822	0.0031822
-0.350819	0.00284752	0.00284752	0.00315127	0.00315127
-0.349689	0.00281969	0.00281969	0.00312162	0.00312162
-0.34857	0.0027909	0.0027909	0.00309093	0.00309093
-0.347463	0.00276324	0.00276324	0.00306143	0.00306143
-0.346369	0.00274094	0.00274094	0.00303762	0.00303762
-0.345286	0.00271857	0.00271857	0.00301373	0.00301373
-0.344214	0.00269652	0.00269652	0.00299016	0.00299016
-0.343154	0.00267366	0.00267366	0.00296571	0.00296571
-0.342105	0.00265012	0.00265012	0.00294053	0.00294053
-0.341068	0.00262801	0.00262801	0.00291685	0.00291685
-0.340042	0.00260603	0.00260603	0.00289331	0.00289331
-0.339026	0.0025839	0.0025839	0.00286958	0.00286958
-0.338022	0.00256373	0.00256373	0.00284794	0.00284794
-0.337028	0.00254631	0.00254631	0.00282924	0.00282924
-0.336045	0.00252874	0.00252874	0.00281037	0.00281037
-0.335073	0.00251167	0.00251167	0.00279202	0.00279202
-0.33411	0.00249297	0.00249297	0.00277191	0.00277191
-0.333159	0.00247487	0.00247487	0.00275244	0.00275244
-0.332217	0.00245715	0.00245715	0.00273336	0.00273336
-0.331285	0.00243978	0.00243978	0.00271465	0.00271465
-0.330364	0.00242228	0.00242228	0.00269579	0.00269579
-0.329452	0.00240492	0.00240492	0.00267707	0.00267707
-0.32855	0.00239092	0.00239092	0.00266195	0.00266196
-0.327658	0.00237719	0.00237719	0.00264713	0.00264713
-0.326775	0.00236422	0.00236422	0.00263311	0.00263311
-0.325902	0.00234986	0.00234986	0.00261759	0.00261759
-0.325038	0.00233589	0.00233589	0.00260249	0.00260249
-0.324183	0.00232079	0.00232079	0.00258614	0.00258614
-0.323338	0.00230698	0.00230698	0.00257119	0.00257119
-0.322501	0.00229366	0.00229366	0.00255676	0.00255676
-0.321673	0.00227949	0.00227949	0.00254139	0.00254139
-0.320855	0.00226665	0.00226665	0.00252747	0.00252747
-0.320045	0.00225328	0.00225328	0.00251297	0.00251297
-0.319244	0.00224286	0.00224286	0.00250164	0.00250164
-0.318451	0.00223278	0.00223278	0.00249069	0.00249069
-0.317667	0.00222173	0.00222173	0.00247868	0.00247868
-0.316891	0.00221144	0.00221144	0.0024675	0.0024675
-0.316123	0.00219952	0.00219952	0.00245452	0.00245452
-0.315364	0.00218786	0.00218786	0.00244183	0.00244183
-0.314613	0.00217715	0.00217715	0.00243016	0.00243016
-0.31387	0.00216608	0.00216608	0.0024181	0.0024181
-0.313135	0.00215542	0.00215542	0.00240648	0.00240648
-0.312408	0.00214517	0.00214517	0.0023953	0.0023953
-0.311688	0.0021343	0.0021343	0.00238343	0.00238343
-0.310976	0.00212498	0.00212498	0.00237324	0.00237324
-0.310272	0.00211728	0.00211728	0.00236483	0.00236483
-0.309575	0.00210881	0.00210881	0.00235557	0.00235557
-0.308886	0.00210051	0.00210051	0.0023465	0.0023465
-0.308205	0.00209255	0.00209255	0.00233779	0.00233779
-0.30753	0.00208331	0.00208331	0.00232768	0.00232768
-0.306863	0.00207411	0.00207411	0.00231759	0.00231759
-0.306203	0.00206545	0.00206545	0.00230811	0.00230811
-0.30555	0.00205663	0.00205663	0.00229844	0.00229844
-0.304903	0.002048	0.002048	0.00228898	0.00228898
-0.304264	0.00203992	0.00203992	0.0022801	0.0022801
-0.303632	0.00203182	0.00203182	0.00227122	0.00227122
-0.303007	0.00202326	0.00202326	0.00226181	0.00226181
-0.302388	0.00201544	0.00201544	0.00225321	0.00225321
-0.301775	0.00200949	0.00200949	0.00224667	0.00224667
-0.30117	0.00200325	0.00200325	0.00223981	0.00223981
-0.300571	0.00199653	0.00199653	0.0022324	0.0022324
-0.299978	0.00199027	0.00199027	0.00222552	0.00222552
-0.299391	0.00198409	0.00198409	0.00221871	0.00221871
-0.298811	0.00197721	0.00197721	0.00221113	0.00221113
-0.298237	0.00196961	0.00196961	0.00220275	0.00220275
-0.29767	0.00196273	0.00196273	0.00219516	0.00219516
-0.297108	0.00195597	0.00195597	0.00218771	0.00218771
-0.296552	0.0019494	0.0019494	0.00218045	0.00218045
-0.296002	0.00194237	0.00194237	0.00217269	0.00217269
-0.295459	0.00193562	0.00193562	0.00216523	0.00216523
-0.294921	0.00192931	0.00192931	0.00215826	0.00215826
-0.294388	0.00192324	0.00192324	0.00215155	0.00215155
-0.293862	0.00191665	0.00191665	0.00214426	0.00214426
-0.293341	0.00191124	0.00191124	0.00213827	0.00213827
-0.292825	0.0019065	0.0019065	0.00213301	0.00213301
-0.292316	0.00190187	0.00190187	0.00212788	0.00212788
-0.291811	0.00189709	0.00189709	0.00212259	0.00212259
-0.291312	0.00189178	0.00189178	0.0021167	0.0021167
-0.290819	0.00188663	0.00188663	0.00211099	0.00211099
-0.29033	0.00188151	0.00188151	0.00210531	0.00210531
-0.289847	0.00187623	0.00187623	0.00209946	0.00209946
-0.289369	0.00187076	0.00187076	0.00209339	0.00209339
-0.288896	0.00186495	0.00186495	0.00208693	0.00208693
-0.288428	0.00185949	0.00185949	0.00208086	0.00208086
-0.287966	0.00185432	0.00185432	0.00207512	0.00207512
-0.287508	0.00184933	0.00184933	0.00206957	0.00206957
-0.287055	0.00184403	0.00184403	0.00206368	0.00206368
-0.286607	0.00183841	0.00183841	0.00205743	0.00205743
-0.286164	0.00183309	0.00183309	0.0020515	0.0020515
-0.285725	0.00182796	0.00182796	0.00204579	0.00204579
-0.285291	0.00182321	0.00182321	0.0020405	0.0020405
-0.284862	0.00181899	0.00181899	0.00203581	0.00203581
-0.284438	0.00181491	0.00181491	0.00203126	0.00203126
-0.284017	0.00181067	0.00181067	0.00202653	0.00202653
-0.283602	0.00180676	0.00180676	0.00202217	0.00202217
-0.283191	0.00180297	0.00180297	0.00201794	0.00201794
-0.282784	0.00179936	0.00179936	0.00201392	0.00201392
-0.282382	0.00179561	0.00179561	0.00200973	0.00200973
-0.281984	0.00179146	0.00179146	0.00200509	0.00200509
-0.28159	0.00178675	0.00178675	0.00199984	0.00199984
-0.2812	0.00178236	0.00178236	0.00199494	0.00199494
-0.280815	0.00177808	0.00177808	0.00199015	0.00199015
-0.280434	0.00177394	0.00177394	0.00198552	0.00198552
-0.280057	0.00176986	0.00176986	0.00198097	0.00198097
-0.279683	0.0017658	0.0017658	0.00197642	0.00197642
-0.279314	0.00176132	0.00176132	0.00197141	0.00197141
-0.278949	0.00175701	0.00175701	0.00196659	0.00196659
-0.278588	0.00175274	0.00175274	0.00196181	0.00196181
-0.27823	0.00174868	0.00174868	0.00195726	0.00195726
-0.277877	0.00174461	0.00174461	0.00195271	0.00195271
-0.277527	0.00174064	0.00174064	0.00194827	0.00194827
-0.277181	0.00173665	0.00173665	0.00194379	0.00194379
-0.276839	0.00173229	0.00173229	0.00193891	0.00193891
-0.2765	0.00172821	0.00172821	0.00193433	0.00193433
-0.276165	0.00172485	0.00172485	0.00193057	0.00193057
-0.275833	0.00172159	0.00172159	0.00192691	0.00192691
-0.275505	0.00171834	0.00171834	0.00192327	0.00192327
-0.275181	0.00171513	0.00171513	0.00191968	0.00191968
-0.27486	0.00171206	0.00171206	0.00191624	0.00191624
-0.274543	0.00170891	0.00170891	0.0019127	0.0019127
-0.274228	0.00170551	0.00170551	0.00190888	0.00190888
-0.273918	0.00170232	0.00170232	0.00190531	0.00190531
-0.27361	0.00169907	0.00169907	0.00190166	0.00190166
-0.273306	0.0016956	0.0016956	0.00189776	0.00189776
-0.273005	0.00169213	0.00169213	0.00189387	0.00189387
-0.272708	0.00168872	0.00168872	0.00189004	0.00189004
-0.272413	0.00168538	0.00168538	0.00188629	0.00188629
-0.272122	0.00168207	0.00168207	0.00188258	0.00188258
-0.271834	0.00167858	0.00167858	0.00187865	0.00187865
-0.271549	0.00167505	0.00167505	0.00187468	0.00187468
-0.271266	0.00167163	0.00167163	0.00187083	0.00187083
-0.270987	0.0016683	0.0016683	0.00186709	0.00186709
-0.270711	0.00166509	0.00166509	0.00186348	0.00186348
-0.270438	0.00166183	0.00166183	0.00185982	0.00185982
-0.270168	0.00165857	0.00165857	0.00185615	0.00185615
-0.269901	0.00165536	0.00165536	0.00185254	0.00185254
-0.269636	0.0016522	0.0016522	0.00184899	0.00184899
-0.269375	0.00164905	0.00164905	0.00184544	0.00184544
-0.269116	0.00164564	0.00164564	0.0018416	0.0018416
-0.26886	0.0016424	0.0016424	0.00183796	0.00183796
-0.268607	0.00163925	0.00163925	0.00183441	0.00183441
-0.268356	0.00163617	0.00163617	0.00183094	0.00183094
-0.268108	0.00163311	0.00163311	0.0018275	0.0018275
-0.267863	0.00163038	0.00163038	0.00182442	0.00182442
-0.26762	0.0016277	0.0016277	0.00182142	0.00182142
-0.26738	0.00162508	0.00162508	0.00181847	0.00181847
-0.267143	0.00162249	0.00162249	0.00181555	0.00181555
-0.266908	0.00161995	0.00161995	0.00181269	0.00181269
-0.266676	0.00161739	0.00161739	0.0018098	0.0018098
-0.266446	0.00161467	0.00161467	0.00180675	0.00180675
-0.266218	0.00161208	0.00161208	0.00180383	0.00180383
-0.265993	0.00160957	0.00160957	0.001801	0.001801
-0.265771	0.00160708	0.00160708	0.0017982	0.0017982
-0.265551	0.00160462	0.00160462	0.00179543	0.00179543
-0.265333	0.00160218	0.00160218	0.00179268	0.00179268
-0.265117	0.00159962	0.00159962	0.0017898	0.0017898
-0.264904	0.00159697	0.00159697	0.00178682	0.00178682
-0.264693	0.00159437	0.00159437	0.00178388	0.00178388
-0.264485	0.00159175	0.00159175	0.00178093	0.00178093
-0.264278	0.00158915	0.00158915	0.001778	0.001778
-0.264074	0.00158659	0.00158659	0.00177511	0.00177511
-0.263872	0.00158386	0.00158386	0.00177204	0.00177204
-0.263672	0.00158128	0.00158128	0.00176913	0.00176913
-0.263474	0.00157875	0.00157875	0.00176628	0.00176628
-0.263279	0.00157627	0.00157627	0.00176348	0.00176348
-0.263085	0.00157382	0.00157382	0.00176072	0.00176072
-0.262894	0.00157141	0.00157141	0.00175799	0.001758
-0.262704	0.00156903	0.00156903	0.00175531	0.00175531
-0.262517	0.00156668	0.00156668	0.00175266	0.00175266
-0.262332	0.00156437	0.00156437	0.00175005	0.00175005
-0.262148	0.00156205	0.00156205	0.00174744	0.00174744
-0.261967	0.00155975	0.00155975	0.00174485	0.00174485
-0.261787	0.00155747	0.00155747	0.00174227	0.00174227
-0.26161	0.00155522	0.00155522	0.00173973	0.00173973
-0.261434	0.00155299	0.00155299	0.00173722	0.00173722
-0.26126	0.0015507	0.0015507	0.00173463	0.00173463
-0.261088	0.00154841	0.00154841	0.00173204	0.00173204
-0.260918	0.00154619	0.00154619	0.00172954	0.00172954
-0.26075	0.00154402	0.00154402	0.00172708	0.00172708
-0.260584	0.00154187	0.00154187	0.00172466	0.00172466
-0.260419	0.00153975	0.00153975	0.00172226	0.00172226
-0.260256	0.00153764	0.00153764	0.00171988	0.00171988
-0.260095	0.00153556	0.00153556	0.00171753	0.00171753
-0.259935	0.00153349	0.00153349	0.0017152	0.0017152
-0.259778	0.00153144	0.00153144	0.00171288	0.00171288
-0.259622	0.00152955	0.00152955	0.00171074	0.00171074
-0.259467	0.00152779	0.00152779	0.00170876	0.00170876
-0.259315	0.00152604	0.00152604	0.00170678	0.00170678
-0.259164	0.0015243	0.0015243	0.00170482	0.00170482
-0.259014	0.00152258	0.00152258	0.00170288	0.00170288
-0.258866	0.00152087	0.00152087	0.00170095	0.00170095
-0.25872	0.00151918	0.00151918	0.00169905	0.00169905
-0.258575	0.00151746	0.00151746	0.0016971	0.0016971
-0.258432	0.00151576	0.00151576	0.00169518	0.00169518
-0.25829	0.00151414	0.00151414	0.00169336	0.00169336
-0.25815	0.00151255	0.00151255	0.00169156	0.00169156
-0.258012	0.00151097	0.00151097	0.00168978	0.00168978
-0.257875	0.00150941	0.00150941	0.00168802	0.00168802
-0.257739	0.00150786	0.00150786	0.00168627	0.00168627
-0.257605	0.00150633	0.00150633	0.00168454	0.00168454
-0.257472	0.00150481	0.00150481	0.00168282	0.00168282
-0.257341	0.00150331	0.00150331	0.00168112	0.00168112
-0.257211	0.00150181	0.00150181	0.00167943	0.00167943
-0.257082	0.00150032	0.00150032	0.00167776	0.00167776
-0.256955	0.00149885	0.00149885	0.0016761	0.0016761
-0.256829	0.00149731	0.00149731	0.00167435	0.00167435
-0.256705	0.00149573	0.00149573	0.00167257	0.00167257
-0.256581	0.00149416	0.00149416	0.0016708	0.0016708
-0.25646	0.00149261	0.00149261	0.00166904	0.00166904
-0.256339	0.00149107	0.00149107	0.00166731	0.00166731
-0.25622	0.00148956	0.00148956	0.0016656	0.0016656
-0.256102	0.00148807	0.00148807	0.00166391	0.00166391
-0.255985	0.0014866	0.0014866	0.00166225	0.00166225
-0.25587	0.00148514	0.00148514	0.0016606	0.0016606
-0.255756	0.00148366	0.00148366	0.00165893	0.00165893
-0.255643	0.00148222	0.00148222	0.00165729	0.00165729
-0.255531	0.0014808	0.0014808	0.00165568	0.00165568
-0.25542	0.00147938	0.00147938	0.00165409	0.00165409
-0.255311	0.00147799	0.00147799	0.00165251	0.00165251
-0.255203	0.00147661	0.00147661	0.00165095	0.00165095
-0.255047	0.00147464	0.00147464	0.00164871	0.00164871
-0.254889	0.00147265	0.00147265	0.00164647	0.00164647
-0.254729	0.00147064	0.00147064	0.0016442	0.0016442
-0.254566	0.00146861	0.00146861	0.00164189	0.00164189
-0.254401	0.00146656	0.00146656	0.00163958	0.00163958
-0.254233	0.00146449	0.00146449	0.00163724	0.00163724
-0.254063	0.00146236	0.00146236	0.00163482	0.00163482
-0.25389	0.00146018	0.00146018	0.00163236	0.00163236
-0.253714	0.00145798	0.00145798	0.00162987	0.00162987
-0.253535	0.00145576	0.00145576	0.00162735	0.00162735
-0.253354	0.00145352	0.00145352	0.00162482	0.00162482
-0.25317	0.00145127	0.00145127	0.00162226	0.00162226
-0.252983	0.00144901	0.00144901	0.0016197	0.0016197
-0.252793	0.00144665	0.00144665	0.00161703	0.00161703
-0.2526	0.00144428	0.00144428	0.00161435	0.00161435
-0.252404	0.00144189	0.00144189	0.00161164	0.00161164
-0.252205	0.00143947	0.00143947	0.00160889	0.00160889
-0.252003	0.00143701	0.00143701	0.00160612	0.00160612
-0.251798	0.00143453	0.00143453	0.0016033	0.0016033
-0.25159	0.00143203	0.00143203	0.00160047	0.00160047
-0.251378	0.00142956	0.00142956	0.00159766	0.00159766
-0.251163	0.00142729	0.00142729	0.0015951	0.0015951
-0.250945	0.001425	0.001425	0.00159251	0.00159251
-0.250723	0.00142267	0.00142267	0.00158987	0.00158987
-0.250498	0.00142028	0.00142028	0.00158716	0.00158716
-0.25027	0.00141793	0.00141793	0.0015845	0.0015845
-0.250038	0.00141546	0.00141546	0.00158171	0.00158171
-0.249802	0.00141295	0.00141295	0.00157886	0.00157886
-0.249563	0.00141044	0.00141044	0.00157602	0.00157602
-0.24932	0.00140793	0.00140793	0.00157317	0.00157317
-0.249073	0.00140541	0.00140541	0.00157032	0.00157032
-0.248822	0.00140285	0.00140285	0.00156742	0.00156742
-0.248568	0.00140017	0.00140017	0.00156438	0.00156438
-0.248309	0.00139735	0.00139735	0.00156118	0.00156118
-0.248046	0.00139448	0.00139448	0.00155792	0.00155792
-0.24778	0.00139158	0.00139158	0.00155463	0.00155463
-0.247509	0.00138872	0.00138872	0.00155138	0.00155138
-0.247234	0.00138582	0.00138582	0.00154808	0.00154808
-0.246955	0.00138276	0.00138276	0.0015446	0.0015446
-0.246671	0.00137966	0.00137966	0.00154108	0.00154108
-0.246383	0.00137652	0.00137652	0.00153752	0.00153752
-0.246091	0.00137337	0.00137337	0.00153393	0.00153393
-0.245794	0.00137013	0.00137013	0.00153024	0.00153024
-0.245492	0.00136691	0.00136691	0.00152658	0.00152658
-0.245186	0.00136371	0.00136371	0.00152293	0.00152293
-0.244875	0.0013605	0.0013605	0.00151928	0.00151928
-0.244559	0.00135744	0.00135744	0.0015158	0.0015158
-0.244238	0.00135423	0.00135423	0.00151214	0.00151214
-0.243912	0.00135094	0.00135094	0.00150839	0.00150839
-0.243581	0.00134766	0.00134766	0.00150465	0.00150465
-0.243245	0.00134434	0.00134434	0.00150087	0.00150087
-0.242904	0.00134134	0.00134134	0.00149745	0.00149745
-0.242557	0.00133834	0.00133834	0.00149404	0.00149404
-0.242205	0.00133537	0.00133537	0.00149065	0.00149065
-0.241848	0.00133247	0.00133247	0.00148735	0.00148735
-0.241485	0.00132965	0.00132965	0.00148414	0.00148414
-0.241116	0.00132662	0.00132662	0.00148068	0.00148068
-0.240742	0.00132357	0.00132357	0.00147721	0.00147721
-0.240362	0.00132041	0.00132041	0.0014736	0.0014736
-0.239976	0.00131715	0.00131715	0.00146987	0.00146987
-0.239584	0.00131383	0.00131383	0.00146607	0.00146607
-0.239185	0.00131048	0.00131048	0.00146224	0.00146224
-0.238781	0.00130728	0.00130728	0.00145858	0.00145858
-0.23837	0.00130395	0.00130395	0.00145476	0.00145476
-0.237953	0.00130048	0.00130048	0.00145079	0.00145079
-0.23753	0.00129694	0.00129694	0.00144673	0.00144673
-0.2371	0.00129344	0.00129344	0.00144271	0.00144271
-0.236663	0.00128996	0.00128996	0.0014387	0.0014387
-0.236219	0.0012865	0.0012865	0.00143473	0.00143473
-0.235769	0.00128322	0.00128322	0.00143096	0.00143096
-0.235312	0.00127975	0.00127975	0.00142697	0.00142697
-0.234847	0.00127646	0.00127646	0.00142318	0.00142318
-0.234375	0.00127342	0.00127342	0.00141969	0.00141969
-0.233896	0.00127046	0.00127046	0.00141628	0.00141628
-0.23341	0.00126747	0.00126747	0.00141284	0.00141284
-0.232915	0.00126464	0.00126464	0.00140959	0.00140959
-0.232414	0.00126161	0.00126161	0.0014061	0.0014061
-0.231904	0.00125819	0.00125819	0.00140214	0.00140214
-0.231386	0.00125473	0.00125473	0.00139814	0.00139814
-0.230861	0.00125139	0.00125139	0.00139427	0.00139427
-0.230327	0.00124811	0.00124811	0.00139047	0.00139047
-0.229785	0.00124494	0.00124494	0.00138681	0.00138681
-0.229235	0.00124158	0.00124158	0.0013829	0.0013829
-0.228676	0.00123807	0.00123807	0.00137882	0.00137882
-0.228108	0.00123455	0.00123455	0.00137473	0.00137473
-0.227532	0.00123113	0.00123113	0.00137075	0.00137075
-0.226946	0.00122797	0.00122797	0.00136708	0.00136708
-0.226351	0.00122525	0.00122525	0.00136391	0.00136391
-0.225748	0.00122232	0.00122232	0.0013605	0.0013605
-0.225134	0.00121939	0.00121939	0.00135708	0.00135708
-0.224512	0.00121646	0.00121646	0.00135366	0.00135366
-0.223879	0.00121339	0.00121339	0.00135006	0.00135006
-0.223237	0.00121019	0.00121019	0.00134632	0.00134632
-0.222585	0.00120674	0.00120674	0.00134227	0.00134227
-0.221922	0.00120326	0.00120326	0.00133818	0.00133818
-0.22125	0.00119993	0.00119993	0.00133427	0.00133427
-0.220567	0.00119686	0.00119686	0.00133066	0.00133066
-0.219873	0.00119354	0.00119354	0.00132674	0.00132674
-0.219169	0.00118998	0.00118998	0.00132254	0.00132254
-0.218453	0.00118709	0.00118709	0.00131913	0.00131913
-0.217726	0.00118446	0.00118446	0.00131603	0.00131603
-0.216989	0.00118199	0.00118199	0.00131311	0.00131311
-0.216239	0.00117884	0.00117884	0.00130938	0.00130938
-0.215478	0.00117543	0.00117543	0.00130533	0.00130533
-0.214706	0.00117214	0.00117214	0.00130141	0.00130141
-0.213921	0.00116902	0.00116902	0.00129769	0.00129769
-0.213124	0.00116557	0.00116557	0.00129359	0.00129359
-0.212314	0.00116211	0.00116211	0.00128946	0.00128946
-0.211492	0.00115871	0.00115871	0.00128538	0.00128538
-0.210658	0.0011561	0.0011561	0.00128226	0.00128226
-0.20981	0.00115323	0.00115323	0.00127883	0.00127883
-0.208949	0.00115035	0.00115035	0.00127538	0.00127538
-0.208075	0.00114728	0.00114728	0.00127169	0.00127169
-0.207187	0.00114424	0.00114424	0.00126803	0.00126803
-0.206285	0.0011406	0.0011406	0.00126364	0.00126364
-0.205369	0.00113701	0.00113701	0.0012593	0.0012593
-0.20444	0.00113384	0.00113384	0.00125547	0.00125547
-0.203495	0.00113052	0.00113052	0.00125144	0.00125144
-0.202536	0.00112764	0.00112764	0.00124795	0.00124795
-0.201562	0.00112495	0.00112495	0.00124468	0.00124468
-0.200573	0.00112208	0.00112208	0.0012412	0.0012412
-0.199569	0.00111854	0.00111854	0.00123688	0.00123688
-0.198549	0.00111495	0.00111495	0.00123249	0.00123249
-0.197513	0.00111173	0.00111173	0.00122855	0.00122855
-0.196461	0.00110819	0.00110819	0.00122422	0.00122422
-0.195392	0.00110491	0.00110491	0.00122018	0.00122018
-0.194307	0.00110229	0.00110229	0.00121697	0.00121697
-0.193205	0.00109936	0.00109936	0.00121335	0.00121335
-0.192086	0.00109602	0.00109602	0.00120923	0.00120923
-0.19095	0.00109257	0.00109257	0.00120497	0.00120497
-0.189796	0.00108894	0.00108894	0.00120047	0.00120047
-0.188624	0.00108532	0.00108532	0.00119597	0.00119597
-0.187434	0.00108244	0.00108244	0.00119238	0.00119238
-0.186225	0.00107964	0.00107964	0.00118889	0.00118889
-0.184998	0.00107633	0.00107633	0.00118476	0.00118476
-0.183751	0.00107313	0.00107313	0.00118075	0.00118075
-0.182485	0.00106948	0.00106948	0.00117617	0.00117617
-0.1812	0.00106571	0.00106571	0.00117143	0.00117143
-0.179894	0.0010628	0.0010628	0.00116776	0.00116776
-0.178568	0.00105981	0.00105981	0.00116399	0.00116399
-0.177222	0.00105659	0.00105659	0.0011599	0.0011599
-0.175855	0.00105321	0.00105321	0.0011556	0.0011556
-0.174466	0.00104953	0.00104953	0.00115092	0.00115092
-0.173056	0.00104612	0.00104612	0.00114657	0.00114657
-0.171624	0.00104325	0.00104325	0.00114288	0.00114288
-0.170169	0.00104007	0.00104007	0.0011388	0.0011388
-0.168692	0.00103672	0.00103672	0.00113449	0.00113449
-0.167192	0.00103302	0.00103302	0.00112971	0.00112971
-0.165669	0.00102976	0.00102976	0.00112547	0.00112547
-0.164122	0.00102679	0.00102679	0.00112161	0.00112161
-0.162551	0.00102366	0.00102366	0.00111754	0.00111754
-0.160956	0.00102025	0.00102025	0.00111308	0.00111308
-0.159336	0.00101658	0.00101658	0.00110825	0.00110825
-0.15769	0.00101367	0.00101367	0.00110441	0.00110441
-0.156019	0.00101044	0.00101044	0.00110013	0.00110013
-0.154323	0.00100731	0.00100731	0.00109598	0.00109598
-0.152599	0.00100385	0.00100385	0.00109137	0.00109137
-0.150849	0.00100062	0.00100062	0.00108704	0.00108704
-0.149072	0.000997609	0.000997609	0.00108298	0.00108298
-0.147267	0.000994457	0.000994458	0.00107873	0.00107873
-0.145434	0.000991201	0.000991201	0.0010743	0.00107431
-0.143573	0.000988023	0.000988024	0.00106996	0.00106997
-0.141682	0.000985167	0.000985167	0.00106605	0.00106605
-0.139763	0.000981821	0.000981822	0.00106144	0.00106144
-0.137813	0.00097877	0.000978771	0.00105721	0.00105721
-0.135833	0.000975814	0.000975815	0.00105308	0.00105308
-0.133823	0.000972941	0.000972942	0.00104905	0.00104905
-0.131781	0.000969572	0.000969574	0.0010443	0.0010443
-0.129707	0.000966811	0.000966813	0.00104038	0.00104038
-0.127601	0.00096389	0.000963893	0.00103619	0.0010362
-0.122996	0.000957587	0.000957591	0.00102708	0.00102708
-0.118556	0.000952035	0.000952042	0.00101891	0.00101892
-0.114276	0.00094706	0.00094707	0.00101146	0.00101147
-0.11015	0.000942162	0.000942178	0.001004	0.00100402
-0.106173	0.0009381	0.000938123	0.000997703	0.000997727
-0.102339	0.000934215	0.000934249	0.000991569	0.000991605
-0.0986435	0.000930747	0.000930796	0.000985981	0.000986032
-0.095081	0.000927649	0.000927718	0.0009809	0.000980973
-0.0916467	0.000924591	0.000924688	0.000975778	0.000975881
-0.0883362	0.000921951	0.000922085	0.000971263	0.000971404
-0.085145	0.000919423	0.000919608	0.000966855	0.000967048
-0.0820687	0.000917291	0.000917541	0.000963064	0.000963326
-0.0791032	0.00091511	0.000915446	0.000959101	0.000959453
-0.0762445	0.000913249	0.000913695	0.000955671	0.000956138
-0.0734889	0.000911426	0.000912013	0.000952244	0.000952857
-0.0708325	0.000909682	0.000910446	0.000948914	0.000949711
-0.0682718	0.000908217	0.000909201	0.000946116	0.000947141
-0.0658033	0.000906638	0.000907896	0.000943053	0.000944361
-0.0634238	0.000905249	0.000906843	0.00094038	0.000942035
-0.06113	0.000903809	0.00090581	0.000937609	0.000939685
-0.0589188	0.000902384	0.000904876	0.000934898	0.00093748
-0.0567873	0.000901011	0.00090409	0.000932361	0.000935548
-0.0547326	0.000899564	0.00090334	0.00092973	0.000933633
-0.0527519	0.000898077	0.000902673	0.000927115	0.000931859
-0.0508425	0.000896534	0.000902086	0.000924493	0.000930219
-0.049002	0.000894889	0.000901551	0.000921795	0.000928658
-0.0472277	0.000893128	0.000901068	0.000919008	0.000927178
-0.0455173	0.000891241	0.000900642	0.000916131	0.000925796
-0.0438686	0.000889212	0.000900273	0.000913169	0.000924529
-0.0422793	0.000887008	0.000899943	0.000910059	0.00092333
-0.0407472	0.000884588	0.000899623	0.000906675	0.000922086
-0.0392703	0.000882006	0.000899383	0.000903281	0.000921077
-0.0378466	0.000879191	0.000899163	0.000899652	0.000920089
-0.0364742	0.000876129	0.00089896	0.000895742	0.000919084
-0.0351512	0.000872828	0.00089879	0.000891648	0.000918169
-0.0338759	0.00086928	0.000898653	0.000887366	0.00091735
-0.0326466	0.000865468	0.000898537	0.000882843	0.000916577
-0.0314615	0.000861379	0.000898433	0.000878016	0.000915786
-0.0303191	0.000857024	0.000898352	0.00087297	0.000915067
-0.0292179	0.000852398	0.000898289	0.000867676	0.000914389
-0.0281563	0.000847504	0.000898241	0.000862155	0.000913769
-0.027133	0.000842346	0.000898208	0.000856407	0.000913202
-0.0261465	0.000836929	0.000898186	0.000850362	0.000912602
-0.0251956	0.000831263	0.000898176	0.000844118	0.000912065
-0.024279	0.000825359	0.000898174	0.000837651	0.00091155
-0.0233953	0.00081923	0.000898182	0.000830986	0.000911071
-0.0225435	0.000812892	0.000898198	0.000824128	0.000910613
-0.0217224	0.000806358	0.00089822	0.000817131	0.000910221
-0.0209309	0.000799651	0.000898252	0.00080992	0.000909788
-0.0201678	0.000792782	0.000898288	0.00080259	0.000909401
-0.0194323	0.000785773	0.000898328	0.000795139	0.000909036
-0.0187233	0.000778644	0.000898373	0.000787586	0.00090869
-0.0180398	0.000771413	0.000898421	0.000779946	0.000908359
-0.0173809	0.000764101	0.000898473	0.000772241	0.000908045
-0.0167457	0.000756725	0.000898526	0.000764498	0.000907756
-0.0161335	0.000749306	0.000898582	0.000756722	0.000907476
-0.0155433	0.000741863	0.000898641	0.000748932	0.000907205
-0.0149743	0.000734411	0.000898702	0.000741153	0.000906951
-0.0144259	0.000726969	0.000898763	0.000733397	0.00090671
-0.0138972	0.000719552	0.000898825	0.000725681	0.000906481
-0.0133876	0.000712176	0.000898888	0.000718019	0.000906263
-0.0128963	0.000704854	0.000898952	0.000710424	0.000906055
-0.0124227	0.000697598	0.000899015	0.000702909	0.000905859
-0.0119662	0.000690423	0.000899079	0.000695484	0.00090567
-0.0115261	0.000683337	0.000899143	0.00068816	0.000905489
-0.0111019	0.000676349	0.000899204	0.000680952	0.000905324
-0.0106929	0.000669472	0.000899269	0.000673857	0.00090516
-0.0102987	0.000662709	0.000899332	0.00066689	0.000905005
-0.0099187	0.000656069	0.000899394	0.000660054	0.000904857
-0.00955238	0.000649557	0.000899455	0.000653357	0.000904717
-0.00919925	0.000643178	0.000899515	0.000646801	0.000904582
-0.00885885	0.000636935	0.000899575	0.00064039	0.000904454
-0.00853071	0.000630833	0.000899633	0.000634128	0.000904332
-0.00821439	0.000624873	0.000899691	0.000628015	0.000904216
-0.00790947	0.000619057	0.000899747	0.000622055	0.000904104
-0.00761553	0.000613387	0.000899803	0.000616247	0.000903998
-0.00733218	0.000607864	0.000899858	0.000610592	0.000903896
-0.00705903	0.000602486	0.000899911	0.000605089	0.000903799
-0.00679573	0.000597255	0.000899963	0.000599739	0.000903706
-0.00654191	0.000592168	0.000900014	0.000594539	0.000903617
-0.00629724	0.000587226	0.000900064	0.000589489	0.000903532
-0.00606138	0.000582427	0.000900113	0.000584586	0.000903451
-0.00583402	0.000577768	0.000900161	0.00057983	0.000903373
-0.00561485	0.000573248	0.000900207	0.000575217	0.000903298
-0.00540357	0.000568865	0.000900252	0.000570746	0.000903229
-0.0051999	0.000564617	0.000900296	0.000566413	0.00090316
-0.00500357	0.0005605	0.000900339	0.000562216	0.000903095
-0.00481432	0.000556513	0.000900381	0.000558152	0.000903033
-0.00463188	0.000552652	0.000900422	0.000554218	0.000902973
-0.00445601	0.000548915	0.000900461	0.000550411	0.000902915
-0.00428648	0.000545298	0.0009005	0.000546728	0.000902861
-0.00412306	0.0005418	0.000900537	0.000543166	0.000902808
-0.00396552	0.000538416	0.000900573	0.000539722	0.000902757
-0.00381366	0.000535144	0.000900609	0.000536392	0.000902709
-0.00366727	0.000531981	0.000900643	0.000533174	0.000902663
-0.00352615	0.000528923	0.000900676	0.000530064	0.000902618
-0.00339012	0.000525969	0.000900708	0.000527059	0.000902575
-0.00325899	0.000523115	0.00090074	0.000524157	0.000902534
-0.00313258	0.000520357	0.00090077	0.000521354	0.000902495
-0.00301072	0.000517694	0.000900799	0.000518646	0.000902457
-0.00289326	0.000515121	0.000900828	0.000516032	0.000902421
-0.00278002	0.000512638	0.000900855	0.000513509	0.000902386
-0.00267087	0.000510239	0.000900882	0.000511073	0.000902353
-0.00256565	0.000507924	0.000900908	0.000508721	0.000902321
-0.00246422	0.00050569	0.000900933	0.000506452	0.00090229
-0.00236644	0.000503533	0.000900957	0.000504261	0.000902261
-0.00227218	0.000501451	0.000900981	0.000502148	0.000902232
-0.00218132	0.000499442	0.000901004	0.000500108	0.000902205
-0.00209374	0.000497504	0.000901026	0.000498141	0.000902179
-0.0020093	0.000495634	0.000901047	0.000496243	0.000902154
-0.00192791	0.000493829	0.000901068	0.000494411	0.00090213
-0.00184946	0.000492089	0.000901088	0.000492645	0.000902106
-0.00177383	0.000490409	0.000901107	0.000490941	0.000902084
-0.00170092	0.000488789	0.000901126	0.000489297	0.000902062
-0.00163064	0.000487227	0.000901144	0.000487712	0.000902042
-0.00156289	0.000485719	0.000901161	0.000486183	0.000902022
-0.00149758	0.000484266	0.000901178	0.000484709	0.000902003
-0.00143463	0.000482864	0.000901194	0.000483287	0.000901984
-0.00137394	0.000481512	0.00090121	0.000481916	0.000901967
-0.00131544	0.000480208	0.000901225	0.000480594	0.00090195
-0.00125904	0.00047895	0.00090124	0.000479319	0.000901933
-0.00120468	0.000477737	0.000901254	0.000478089	0.000901918
-0.00115228	0.000476568	0.000901268	0.000476904	0.000901903
-0.00110176	0.00047544	0.000901281	0.000475761	0.000901888
-0.00105307	0.000474353	0.000901294	0.000474658	0.000901874
-0.00100612	0.000473305	0.000901307	0.000473596	0.000901861
-0.000960872	0.000472294	0.000901319	0.000472571	0.000901848
-0.000917251	0.000471319	0.00090133	0.000471583	0.000901835
-0.000875202	0.000470379	0.000901341	0.000470631	0.000901823
-0.000834667	0.000469473	0.000901352	0.000469713	0.000901812
-0.000795593	0.0004686	0.000901362	0.000468827	0.000901801
-0.000757926	0.000467757	0.000901372	0.000467974	0.00090179
-0.000721616	0.000466945	0.000901382	0.000467151	0.00090178
-0.000686615	0.000466162	0.000901392	0.000466358	0.00090177
-0.000652874	0.000465408	0.000901401	0.000465593	0.00090176
-0.000620348	0.00046468	0.000901409	0.000464856	0.000901751
-0.000588995	0.000463978	0.000901418	0.000464145	0.000901742
-0.00055877	0.000463302	0.000901426	0.00046346	0.000901734
-0.000529635	0.00046265	0.000901434	0.0004628	0.000901725
-0.000501549	0.000462021	0.000901441	0.000462163	0.000901717
-0.000474475	0.000461415	0.000901449	0.000461549	0.00090171
-0.000448376	0.000460831	0.000901456	0.000460957	0.000901703
-0.000423218	0.000460268	0.000901462	0.000460387	0.000901696
-0.000398966	0.000459725	0.000901469	0.000459837	0.000901689
-0.000375587	0.000459201	0.000901475	0.000459307	0.000901682
-0.000353051	0.000458697	0.000901481	0.000458796	0.000901676
-0.000331326	0.00045821	0.000901487	0.000458303	0.00090167
-0.000310384	0.000457741	0.000901493	0.000457828	0.000901664
-0.000290197	0.000457289	0.000901499	0.00045737	0.000901658
-0.000270737	0.000456853	0.000901504	0.000456929	0.000901653
-0.000251978	0.000456433	0.000901509	0.000456503	0.000901648
-0.000233894	0.000456028	0.000901514	0.000456093	0.000901643
-0.000216462	0.000455638	0.000901519	0.000455698	0.000901638
-0.000199658	0.000455261	0.000901523	0.000455317	0.000901633
-0.00018346	0.000454899	0.000901528	0.00045495	0.000901629
-0.000167845	0.000454549	0.000901532	0.000454595	0.000901624
-0.000152792	0.000454212	0.000901536	0.000454254	0.00090162
-0.000138282	0.000453887	0.00090154	0.000453925	0.000901616
-0.000124294	0.000453573	0.000901544	0.000453608	0.000901612
-0.00011081	0.000453271	0.000901548	0.000453302	0.000901609
-9.78125e-05	0.00045298	0.000901551	0.000453007	0.000901605
-8.52828e-05	0.000452699	0.000901555	0.000452723	0.000901601
-7.32045e-05	0.000452429	0.000901558	0.000452449	0.000901598
-6.15613e-05	0.000452168	0.000901561	0.000452185	0.000901595
-5.03375e-05	0.000451917	0.000901564	0.000451931	0.000901592
-3.95181e-05	0.000451674	0.000901567	0.000451685	0.000901589
-2.90884e-05	0.000451441	0.00090157	0.000451449	0.000901586
-1.90344e-05	0.000451215	0.000901573	0.000451221	0.000901583
-9.34264e-06	0.000450998	0.000901575	0.000451001	0.000901581
0	0.000450789	0.000901578	0.000450789	0.000901578
9.34264e-06	0.00045058	0.000901581	0.000450577	0.000901575
1.90344e-05	0.000450363	0.000901583	0.000450357	0.000901573
2.90884e-05	0.000450137	0.000901586	0.000450129	0.00090157
3.95181e-05	0.000449904	0.000901589	0.000449893	0.000901567
5.03375e-05	0.000449661	0.000901592	0.000449648	0.000901564
6.15613e-05	0.00044941	0.000901595	0.000449393	0.000901561
7.32045e-05	0.000449149	0.000901598	0.000449129	0.000901558
8.52828e-05	0.000448878	0.000901601	0.000448855	0.000901555
9.78125e-05	0.000448598	0.000901605	0.000448571	0.000901551
0.00011081	0.000448307	0.000901609	0.000448276	0.000901548
0.000124294	0.000448005	0.000901612	0.000447971	0.000901544
0.000138282	0.000447691	0.000901616	0.000447653	0.00090154
0.000152792	0.000447366	0.00090162	0.000447324	0.000901536
0.000167845	0.000447029	0.000901624	0.000446983	0.000901532
0.00018346	0.000446679	0.000901629	0.000446629	0.000901528
0.000199658	0.000446316	0.000901633	0.000446262	0.000901523
0.000216462	0.00044594	0.000901638	0.000445881	0.000901519
0.000233894	0.000445549	0.000901643	0.000445486	0.000901514
0.000251978	0.000445144	0.000901648	0.000445076	0.000901509
0.000270737	0.000444724	0.000901653	0.000444651	0.000901504
0.000290197	0.000444288	0.000901658	0.000444209	0.000901499
0.000310384	0.000443836	0.000901664	0.000443752	0.000901493
0.000331326	0.000443367	0.00090167	0.000443277	0.000901487
0.000353051	0.00044288	0.000901676	0.000442785	0.000901481
0.000375587	0.000442376	0.000901682	0.000442274	0.000901475
0.000398966	0.000441852	0.000901689	0.000441744	0.000901469
0.000423218	0.000441309	0.000901696	0.000441195	0.000901462
0.000448376	0.000440745	0.000901703	0.000440625	0.000901456
0.000474475	0.000440161	0.00090171	0.000440033	0.000901449
0.000501549	0.000439555	0.000901717	0.00043942	0.000901441
0.000529635	0.000438926	0.000901725	0.000438784	0.000901434
0.00055877	0.000438274	0.000901734	0.000438124	0.000901426
0.000588995	0.000437597	0.000901742	0.000437439	0.000901418
0.000620348	0.000436895	0.000901751	0.000436729	0.000901409
0.000652874	0.000436167	0.00090176	0.000435993	0.000901401
0.000686615	0.000435412	0.00090177	0.000435229	0.000901392
0.000721616	0.000434628	0.00090178	0.000434437	0.000901382
0.000757926	0.000433816	0.00090179	0.000433615	0.000901372
0.000795593	0.000432973	0.000901801	0.000432763	0.000901362
0.000834667	0.000432099	0.000901812	0.000431879	0.000901352
0.000875202	0.000431192	0.000901823	0.000430962	0.000901341
0.000917251	0.000430252	0.000901835	0.000430011	0.00090133
0.000960872	0.000429277	0.000901848	0.000429025	0.000901319
0.00100612	0.000428265	0.000901861	0.000428002	0.000901307
0.00105307	0.000427216	0.000901874	0.000426941	0.000901294
0.00110176	0.000426128	0.000901888	0.000425841	0.000901281
0.00115228	0.000424999	0.000901903	0.0004247	0.000901268
0.00120468	0.000423829	0.000901918	0.000423517	0.000901254
0.00125904	0.000422615	0.000901933	0.00042229	0.00090124
0.00131544	0.000421356	0.00090195	0.000421018	0.000901225
0.00137394	0.000420051	0.000901967	0.000419698	0.00090121
0.00143463	0.000418697	0.000901984	0.000418331	0.000901194
0.00149758	0.000417294	0.000902003	0.000416912	0.000901178
0.00156289	0.000415839	0.000902022	0.000415442	0.000901161
0.00163064	0.00041433	0.000902042	0.000413917	0.000901144
0.00170092	0.000412765	0.000902062	0.000412336	0.000901126
0.00177383	0.000411143	0.000902084	0.000410698	0.000901107
0.00184946	0.000409461	0.000902106	0.000408999	0.000901088
0.00192791	0.000407718	0.00090213	0.000407238	0.000901068
0.0020093	0.000405911	0.000902154	0.000405413	0.000901047
0.00209374	0.000404038	0.000902179	0.000403522	0.000901026
0.00218132	0.000402097	0.000902205	0.000401561	0.000901004
0.00227218	0.000400085	0.000902232	0.00039953	0.000900981
0.00236644	0.000397999	0.000902261	0.000397425	0.000900957
0.00246422	0.000395839	0.00090229	0.000395243	0.000900933
0.00256565	0.0003936	0.000902321	0.000392984	0.000900908
0.00267087	0.00039128	0.000902353	0.000390643	0.000900882
0.00278002	0.000388878	0.000902386	0.000388218	0.000900855
0.00289326	0.000386389	0.000902421	0.000385706	0.000900828
0.00301072	0.000383811	0.000902457	0.000383106	0.000900799
0.00313258	0.000381142	0.000902495	0.000380413	0.00090077
0.00325899	0.000378378	0.000902534	0.000377625	0.00090074
0.00339012	0.000375516	0.000902575	0.000374739	0.000900708
0.00352615	0.000372554	0.000902618	0.000371753	0.000900676
0.00366727	0.000369489	0.000902663	0.000368662	0.000900643
0.00381366	0.000366317	0.000902709	0.000365465	0.000900609
0.00396552	0.000363036	0.000902757	0.000362157	0.000900573
0.00412306	0.000359642	0.000902808	0.000358737	0.000900537
0.00428648	0.000356133	0.000902861	0.000355201	0.0009005
0.00445601	0.000352505	0.000902915	0.000351546	0.000900461
0.00463188	0.000348755	0.000902973	0.00034777	0.000900422
0.00481432	0.000344881	0.000903033	0.000343868	0.000900381
0.00500357	0.000340879	0.000903095	0.000339839	0.000900339
0.0051999	0.000336747	0.00090316	0.00033568	0.000900296
0.00540357	0.000332483	0.000903229	0.000331387	0.000900252
0.00561485	0.000328082	0.000903298	0.000326959	0.000900207
0.00583402	0.000323543	0.000903373	0.000322393	0.000900161
0.00606138	0.000318865	0.000903451	0.000317687	0.000900113
0.00629724	0.000314044	0.000903532	0.000312838	0.000900064
0.00654191	0.000309078	0.000903617	0.000307846	0.000900014
0.00679573	0.000303967	0.000903706	0.000302709	0.000899963
0.00705903	0.00029871	0.000903799	0.000297425	0.000899911
0.00733218	0.000293304	0.000903896	0.000291994	0.000899858
0.00761553	0.000287751	0.000903998	0.000286416	0.000899803
0.00790947	0.000282049	0.000904104	0.00028069	0.000899747
0.00821439	0.0002762	0.000904216	0.000274818	0.000899691
0.00853071	0.000270205	0.000904332	0.000268801	0.000899633
0.00885885	0.000264064	0.000904454	0.00026264	0.000899575
0.00919925	0.000257782	0.000904582	0.000256338	0.000899515
0.00955238	0.00025136	0.000904717	0.000249898	0.000899455
0.0099187	0.000244803	0.000904857	0.000243325	0.000899394
0.0102987	0.000238115	0.000905005	0.000236622	0.000899332
0.0106929	0.000231303	0.00090516	0.000229797	0.000899269
0.0111019	0.000224372	0.000905324	0.000222855	0.000899204
0.0115261	0.000217329	0.000905489	0.000215806	0.000899143
0.0119662	0.000210186	0.00090567	0.000208656	0.000899079
0.0124227	0.00020295	0.000905859	0.000201417	0.000899015
0.0128963	0.000195632	0.000906055	0.000194098	0.000898952
0.0133876	0.000188244	0.000906263	0.000186712	0.000898888
0.0138972	0.0001808	0.000906481	0.000179273	0.000898825
0.0144259	0.000173313	0.00090671	0.000171794	0.000898763
0.0149743	0.000165799	0.000906951	0.00016429	0.000898702
0.0155433	0.000158273	0.000907205	0.000156779	0.000898641
0.0161335	0.000150754	0.000907476	0.000149276	0.000898582
0.0167457	0.000143258	0.000907756	0.000141801	0.000898526
0.0173809	0.000135803	0.000908045	0.000134372	0.000898473
0.0180398	0.000128413	0.000908359	0.000127008	0.000898421
0.0187233	0.000121104	0.00090869	0.000119729	0.000898373
0.0194323	0.000113896	0.000909036	0.000112555	0.000898328
0.0201678	0.000106811	0.000909401	0.000105506	0.000898288
0.0209309	9.98681e-05	0.000909788	9.86018e-05	0.000898252
0.0217224	9.30894e-05	0.000910221	9.18621e-05	0.00089822
0.0225435	8.64853e-05	0.000910613	8.53062e-05	0.000898198
0.0233953	8.00844e-05	0.000911071	7.89515e-05	0.000898182
0.024279	7.38994e-05	0.00091155	7.2815e-05	0.000898174
0.0251956	6.79471e-05	0.000912065	6.69124e-05	0.000898176
0.0261465	6.22406e-05	0.000912602	6.12574e-05	0.000898186
0.027133	5.67949e-05	0.000913202	5.58624e-05	0.000898208
0.0281563	5.16146e-05	0.000913769	5.07375e-05	0.000898241
0.0292179	4.67134e-05	0.000914389	4.58909e-05	0.000898289
0.0303191	4.20976e-05	0.000915067	4.13286e-05	0.000898352
0.0314615	3.777e-05	0.000915786	3.70544e-05	0.000898433
0.0326466	3.37335e-05	0.000916577	3.30696e-05	0.000898537
0.0338759	2.9984e-05	0.00091735	2.93729e-05	0.000898653
0.0351512	2.65213e-05	0.000918169	2.59615e-05	0.00089879
0.0364742	2.33415e-05	0.000919084	2.28304e-05	0.00089896
0.0378466	2.0437e-05	0.000920089	1.99722e-05	0.000899163
0.0392703	1.77966e-05	0.000921077	1.73774e-05	0.000899383
0.0407472	1.54108e-05	0.000922086	1.50354e-05	0.000899623
0.0422793	1.3271e-05	0.00092333	1.29349e-05	0.000899943
0.0438686	1.13596e-05	0.000924529	1.10616e-05	0.000900273
0.0455173	9.66418e-06	0.000925796	9.40161e-06	0.000900642
0.0472277	8.17047e-06	0.000927178	7.94038e-06	0.000901068
0.049002	6.86289e-06	0.000928658	6.66256e-06	0.000901551
0.0508425	5.72587e-06	0.000930219	5.5527e-06	0.000902086
0.0527519	4.74405e-06	0.000931859	4.59546e-06	0.000902673
0.0547326	3.90258e-06	0.000933633	3.77595e-06	0.00090334
0.0567873	3.18671e-06	0.000935548	3.07956e-06	0.00090409
0.0589188	2.58198e-06	0.00093748	2.49218e-06	0.000904876
0.06113	2.07578e-06	0.000939685	2.00095e-06	0.00090581
0.0634238	1.65518e-06	0.000942035	1.59334e-06	0.000906843
0.0658033	1.30839e-06	0.000944361	1.25787e-06	0.000907896
0.0682718	1.02551e-06	0.000947141	9.84435e-07	0.000909201
0.0708325	7.96188e-07	0.000949711	7.6327e-07	0.000910446
0.0734889	6.12594e-07	0.000952857	5.86335e-07	0.000912013
0.0762445	4.66722e-07	0.000956138	4.46004e-07	0.000913695
0.0791032	3.51939e-07	0.000959453	3.35797e-07	0.000915446
0.0820687	2.62708e-07	0.000963326	2.50222e-07	0.000917541
0.085145	1.93902e-07	0.000967048	1.8439e-07	0.000919608
0.0883362	1.4157e-07	0.000971404	1.34382e-07	0.000922085
0.0916467	1.02147e-07	0.000975881	9.6788e-08	0.000924688
0.095081	7.28397e-08	0.000980973	6.88852e-08	0.000927718
0.0986435	5.12765e-08	0.000986032	4.84039e-08	0.000930796
0.102339	3.56376e-08	0.000991605	3.3576e-08	0.000934249
0.106173	2.44422e-08	0.000997727	2.29819e-08	0.000938123
0.11015	1.65288e-08	0.00100402	1.55105e-08	0.000942178
0.114276	1.10259e-08	0.00101147	1.03237e-08	0.00094707
0.118556	7.24348e-09	0.00101892	6.76786e-09	0.000952042
0.122996	4.68772e-09	0.00102708	4.37036e-09	0.000957591
0.127601	2.98765e-09	0.0010362	2.77897e-09	0.000963893
0.129707	2.43212e-09	0.00104038	2.25994e-09	0.000966813
0.131781	1.98625e-09	0.0010443	1.84391e-09	0.000969574
0.133823	1.62908e-09	0.00104905	1.51068e-09	0.000972942
0.135833	1.33981e-09	0.00105308	1.24128e-09	0.000975815
0.137813	1.10563e-09	0.00105721	1.02338e-09	0.000978771
0.139763	9.15486e-10	0.00106144	8.46603e-10	0.000981822
0.141682	7.60926e-10	0.00106605	7.02981e-10	0.000985167
0.143573	6.34286e-10	0.00106997	5.85497e-10	0.000988024
0.145434	5.30852e-10	0.00107431	4.89573e-10	0.000991201
0.147267	4.45948e-10	0.00107873	4.10897e-10	0.000994458
0.149072	3.75891e-10	0.00108298	3.46044e-10	0.000997609
0.150849	3.17833e-10	0.00108704	2.92353e-10	0.00100062
0.152599	2.69738e-10	0.00109137	2.47897e-10	0.00100385
0.154323	2.2987e-10	0.00109598	2.11063e-10	0.00100731
0.156019	1.96651e-10	0.00110013	1.80408e-10	0.00101044
0.15769	1.68973e-10	0.00110441	1.54882e-10	0.00101367
0.159336	1.45769e-10	0.00110825	1.33504e-10	0.00101658
0.160956	1.26449e-10	0.00111308	1.15696e-10	0.00102025
0.162551	1.10188e-10	0.00111754	1.00724e-10	0.00102366
0.164122	9.64784e-11	0.00112161	8.81134e-11	0.00102679
0.165669	8.49232e-11	0.00112547	7.74917e-11	0.00102976
0.167192	7.52397e-11	0.00112971	6.85895e-11	0.00103302
0.168692	6.717e-11	0.00113449	6.11671e-11	0.00103672
0.170169	6.03648e-11	0.0011388	5.49127e-11	0.00104007
0.171624	5.45387e-11	0.00114288	4.95624e-11	0.00104325
0.173056	4.94433e-11	0.00114657	4.48892e-11	0.00104612
0.174466	4.497e-11	0.00115092	4.07874e-11	0.00104953
0.175855	4.10755e-11	0.0011556	3.72175e-11	0.00105321
0.177222	3.77173e-11	0.0011599	3.41421e-11	0.00105659
0.178568	3.48693e-11	0.00116399	3.15347e-11	0.00105981
0.179894	3.24521e-11	0.00116776	2.93225e-11	0.0010628
0.1812	3.04013e-11	0.00117143	2.74458e-11	0.00106571
0.182485	2.86885e-11	0.00117617	2.58747e-11	0.00106948
0.183751	2.72271e-11	0.00118075	2.45342e-11	0.00107313
0.184998	2.59609e-11	0.00118476	2.33741e-11	0.00107633
0.186225	2.4861e-11	0.00118889	2.23659e-11	0.00107964
0.187434	2.38845e-11	0.00119238	2.14723e-11	0.00108244
0.188624	2.30278e-11	0.00119597	2.0688e-11	0.00108532
0.189796	2.23044e-11	0.00120047	2.00236e-11	0.00108894
0.19095	2.16935e-11	0.00120497	1.94619e-11	0.00109257
0.192086	2.11863e-11	0.00120923	1.89949e-11	0.00109602
0.193205	2.07752e-11	0.00121335	1.86154e-11	0.00109936
0.194307	2.04417e-11	0.00121697	1.83071e-11	0.00110229
0.195392	2.01774e-11	0.00122018	1.80623e-11	0.00110491
0.196461	1.99963e-11	0.00122422	1.78916e-11	0.00110819
0.197513	1.98782e-11	0.00122855	1.77777e-11	0.00111173
0.198549	1.97986e-11	0.00123249	1.76993e-11	0.00111495
0.199569	1.97562e-11	0.00123688	1.76542e-11	0.00111854
0.200573	1.97155e-11	0.0012412	1.76113e-11	0.00112208
0.201562	1.96459e-11	0.00124468	1.75441e-11	0.00112495
0.202536	1.95564e-11	0.00124795	1.74599e-11	0.00112764
0.203495	1.94447e-11	0.00125144	1.73559e-11	0.00113052
0.20444	1.9335e-11	0.00125547	1.72535e-11	0.00113384
0.205369	1.92385e-11	0.0012593	1.71634e-11	0.00113701
0.206285	1.91749e-11	0.00126364	1.71024e-11	0.0011406
0.207187	1.91415e-11	0.00126803	1.70687e-11	0.00114424
0.208075	1.91343e-11	0.00127169	1.70592e-11	0.00114728
0.208949	1.91585e-11	0.00127538	1.70779e-11	0.00115035
0.20981	1.92058e-11	0.00127883	1.71176e-11	0.00115323
0.210658	1.92794e-11	0.00128226	1.71809e-11	0.0011561
0.211492	1.93723e-11	0.00128538	1.72617e-11	0.00115871
0.212314	1.95069e-11	0.00128946	1.7379e-11	0.00116211
0.213124	1.96688e-11	0.00129359	1.75205e-11	0.00116557
0.213921	1.98453e-11	0.00129769	1.76752e-11	0.00116902
0.214706	2.00227e-11	0.00130141	1.78311e-11	0.00117214
0.215478	2.02051e-11	0.00130533	1.79914e-11	0.00117543
0.216239	2.03826e-11	0.00130938	1.81473e-11	0.00117884
0.216989	2.05337e-11	0.00131311	1.828e-11	0.00118199
0.217726	2.06454e-11	0.00131603	1.83785e-11	0.00118446
0.218453	2.07452e-11	0.00131913	1.84664e-11	0.00118709
0.219169	2.08435e-11	0.00132254	1.85528e-11	0.00118998
0.219873	2.0952e-11	0.00132674	1.86477e-11	0.00119354
0.220567	2.10607e-11	0.00133066	1.8743e-11	0.00119686
0.22125	2.1178e-11	0.00133427	1.88464e-11	0.00119993
0.221922	2.13261e-11	0.00133818	1.8977e-11	0.00120326
0.222585	2.15082e-11	0.00134227	1.91377e-11	0.00120674
0.223237	2.17119e-11	0.00134632	1.93177e-11	0.00121019
0.223879	2.19263e-11	0.00135006	1.95075e-11	0.00121339
0.224512	2.21533e-11	0.00135366	1.97087e-11	0.00121646
0.225134	2.23912e-11	0.00135708	1.99197e-11	0.00121939
0.225748	2.26388e-11	0.0013605	2.01394e-11	0.00122232
0.226351	2.28924e-11	0.00136391	2.03645e-11	0.00122525
0.226946	2.31475e-11	0.00136708	2.05911e-11	0.00122797
0.227532	2.34163e-11	0.00137075	2.08297e-11	0.00123113
0.228108	2.36959e-11	0.00137473	2.10775e-11	0.00123455
0.228676	2.39828e-11	0.00137882	2.13319e-11	0.00123807
0.229235	2.42757e-11	0.0013829	2.15917e-11	0.00124158
0.229785	2.45732e-11	0.00138681	2.18556e-11	0.00124494
0.230327	2.48746e-11	0.00139047	2.21233e-11	0.00124811
0.230861	2.51871e-11	0.00139427	2.24007e-11	0.00125139
0.231386	2.55119e-11	0.00139814	2.26892e-11	0.00125473
0.231904	2.58531e-11	0.00140214	2.29921e-11	0.00125819
0.232414	2.62095e-11	0.0014061	2.33086e-11	0.00126161
0.232915	2.6574e-11	0.00140959	2.36326e-11	0.00126464
0.23341	2.69489e-11	0.00141284	2.39661e-11	0.00126747
0.233896	2.73423e-11	0.00141628	2.4316e-11	0.00127046
0.234375	2.77526e-11	0.00141969	2.46809e-11	0.00127342
0.234847	2.81827e-11	0.00142318	2.50634e-11	0.00127646
0.235312	2.86425e-11	0.00142697	2.54722e-11	0.00127975
0.235769	2.91349e-11	0.00143096	2.59098e-11	0.00128322
0.236219	2.96595e-11	0.00143473	2.63762e-11	0.0012865
0.236663	3.02347e-11	0.0014387	2.68875e-11	0.00128996
0.2371	3.08741e-11	0.00144271	2.74559e-11	0.00129344
0.23753	3.15886e-11	0.00144673	2.80911e-11	0.00129694
0.237953	3.23871e-11	0.00145079	2.8801e-11	0.00130048
0.23837	3.32698e-11	0.00145476	2.95858e-11	0.00130395
0.238781	3.42455e-11	0.00145858	3.04534e-11	0.00130728
0.239185	3.53357e-11	0.00146224	3.14229e-11	0.00131048
0.239584	3.65882e-11	0.00146607	3.25366e-11	0.00131383
0.239976	3.80367e-11	0.00146987	3.38246e-11	0.00131715
0.240362	3.97129e-11	0.0014736	3.53151e-11	0.00132041
0.240742	4.16394e-11	0.00147721	3.70283e-11	0.00132357
0.241116	4.38505e-11	0.00148068	3.89946e-11	0.00132662
0.241485	4.64267e-11	0.00148414	4.12855e-11	0.00132965
0.241848	4.94904e-11	0.00148735	4.401e-11	0.00133247
0.242205	5.32429e-11	0.00149065	4.73469e-11	0.00133537
0.242557	5.78862e-11	0.00149404	5.14757e-11	0.00133834
0.242904	6.35278e-11	0.00149745	5.64919e-11	0.00134134
0.243245	7.0002e-11	0.00150087	6.22483e-11	0.00134434
0.243581	7.70638e-11	0.00150465	6.85266e-11	0.00134766
0.243912	8.44555e-11	0.00150839	7.50981e-11	0.00135094
0.244238	9.19982e-11	0.00151214	8.18041e-11	0.00135423
0.244559	9.95636e-11	0.0015158	8.85309e-11	0.00135744
0.244875	1.07027e-10	0.00151928	9.51678e-11	0.0013605
0.245186	1.14325e-10	0.00152293	1.01659e-10	0.00136371
0.245492	1.2139e-10	0.00152658	1.07945e-10	0.00136691
0.245794	1.28179e-10	0.00153024	1.13986e-10	0.00137013
0.246091	1.34661e-10	0.00153393	1.19755e-10	0.00137337
0.246383	1.40797e-10	0.00153752	1.25218e-10	0.00137652
0.246671	1.46566e-10	0.00154108	1.30355e-10	0.00137966
0.246955	1.51875e-10	0.0015446	1.35082e-10	0.00138276
0.247234	1.56632e-10	0.00154808	1.39318e-10	0.00138582
0.247509	1.60714e-10	0.00155138	1.42955e-10	0.00138872
0.24778	1.63931e-10	0.00155463	1.45822e-10	0.00139158
0.248046	1.66222e-10	0.00155792	1.47863e-10	0.00139448
0.248309	1.67463e-10	0.00156118	1.48971e-10	0.00139735
0.248568	1.67828e-10	0.00156438	1.493e-10	0.00140017
0.248822	1.67414e-10	0.00156742	1.48935e-10	0.00140285
0.249073	1.66436e-10	0.00157032	1.48068e-10	0.00140541
0.24932	1.65052e-10	0.00157317	1.4684e-10	0.00140793
0.249563	1.63411e-10	0.00157602	1.45384e-10	0.00141044
0.249802	1.61567e-10	0.00157886	1.43745e-10	0.00141295
0.250038	1.59634e-10	0.00158171	1.42026e-10	0.00141546
0.25027	1.57657e-10	0.0015845	1.40267e-10	0.00141793
0.250498	1.55663e-10	0.00158716	1.38493e-10	0.00142028
0.250723	1.5372e-10	0.00158987	1.36762e-10	0.00142267
0.250945	1.51853e-10	0.00159251	1.35097e-10	0.001425
0.251163	1.50056e-10	0.0015951	1.33492e-10	0.00142729
0.251378	1.48353e-10	0.00159766	1.31971e-10	0.00142956
0.25159	1.46741e-10	0.00160047	1.30528e-10	0.00143203
0.251798	1.45186e-10	0.0016033	1.29136e-10	0.00143453
0.252003	1.43677e-10	0.00160612	1.27785e-10	0.00143701
0.252205	1.42207e-10	0.00160889	1.26467e-10	0.00143947
0.252404	1.40762e-10	0.00161164	1.25173e-10	0.00144189
0.2526	1.39336e-10	0.00161435	1.23896e-10	0.00144428
0.252793	1.37929e-10	0.00161703	1.22637e-10	0.00144665
0.252983	1.36534e-10	0.0016197	1.21389e-10	0.00144901
0.25317	1.35138e-10	0.00162226	1.20142e-10	0.00145127
0.253354	1.33754e-10	0.00162482	1.18907e-10	0.00145352
0.253535	1.32372e-10	0.00162735	1.17675e-10	0.00145576
0.253714	1.30997e-10	0.00162987	1.16451e-10	0.00145798
0.25389	1.2962e-10	0.00163236	1.15228e-10	0.00146018
0.254063	1.2825e-10	0.00163482	1.14012e-10	0.00146236
0.254233	1.26889e-10	0.00163724	1.12805e-10	0.00146449
0.254401	1.25534e-10	0.00163958	1.11605e-10	0.00146656
0.254566	1.24192e-10	0.00164189	1.10418e-10	0.00146861
0.254729	1.22872e-10	0.0016442	1.0925e-10	0.00147064
0.254889	1.21568e-10	0.00164647	1.08097e-10	0.00147265
0.255047	1.20291e-10	0.00164871	1.06969e-10	0.00147464
0.255203	1.19042e-10	0.00165095	1.05866e-10	0.00147661
0.255311	1.18175e-10	0.00165251	1.051e-10	0.00147799
0.25542	1.17307e-10	0.00165409	1.04333e-10	0.00147938
0.255531	1.16436e-10	0.00165568	1.03564e-10	0.0014808
0.255643	1.15563e-10	0.00165729	1.02794e-10	0.00148222
0.255756	1.14695e-10	0.00165893	1.02028e-10	0.00148366
0.25587	1.13829e-10	0.0016606	1.01263e-10	0.00148514
0.255985	1.12968e-10	0.00166225	1.00503e-10	0.0014866
0.256102	1.12117e-10	0.00166391	9.97518e-11	0.00148807
0.25622	1.11276e-10	0.0016656	9.90096e-11	0.00148956
0.256339	1.10453e-10	0.00166731	9.82828e-11	0.00149107
0.25646	1.09646e-10	0.00166904	9.75699e-11	0.00149261
0.256581	1.08863e-10	0.0016708	9.68788e-11	0.00149416
0.256705	1.08093e-10	0.00167257	9.61981e-11	0.00149573
0.256829	1.07349e-10	0.00167435	9.55408e-11	0.00149731
0.256955	1.06624e-10	0.0016761	9.49002e-11	0.00149885
0.257082	1.05912e-10	0.00167776	9.42709e-11	0.00150032
0.257211	1.05218e-10	0.00167943	9.36576e-11	0.00150181
0.257341	1.04539e-10	0.00168112	9.30572e-11	0.00150331
0.257472	1.03882e-10	0.00168282	9.24767e-11	0.00150481
0.257605	1.03238e-10	0.00168454	9.19069e-11	0.00150633
0.257739	1.02608e-10	0.00168627	9.13498e-11	0.00150786
0.257875	1.01989e-10	0.00168802	9.08027e-11	0.00150941
0.258012	1.01384e-10	0.00168978	9.02679e-11	0.00151097
0.25815	1.00795e-10	0.00169156	8.97475e-11	0.00151255
0.25829	1.00219e-10	0.00169336	8.92388e-11	0.00151414
0.258432	9.96604e-11	0.00169518	8.87458e-11	0.00151576
0.258575	9.91203e-11	0.0016971	8.82692e-11	0.00151746
0.25872	9.86052e-11	0.00169905	8.78152e-11	0.00151918
0.258866	9.81056e-11	0.00170095	8.73753e-11	0.00152087
0.259014	9.7638e-11	0.00170288	8.69643e-11	0.00152258
0.259164	9.71965e-11	0.00170482	8.65769e-11	0.0015243
0.259315	9.67905e-11	0.00170678	8.62217e-11	0.00152604
0.259467	9.64269e-11	0.00170876	8.59049e-11	0.00152779
0.259622	9.6099e-11	0.00171074	8.56203e-11	0.00152955
0.259778	9.58157e-11	0.00171288	8.5376e-11	0.00153144
0.259935	9.55774e-11	0.0017152	8.51721e-11	0.00153349
0.260095	9.53731e-11	0.00171753	8.4999e-11	0.00153556
0.260256	9.51953e-11	0.00171988	8.48499e-11	0.00153764
0.260419	9.5044e-11	0.00172226	8.47248e-11	0.00153975
0.260584	9.49097e-11	0.00172466	8.46151e-11	0.00154187
0.26075	9.4793e-11	0.00172708	8.45211e-11	0.00154402
0.260918	9.46877e-11	0.00172954	8.44374e-11	0.00154619
0.261088	9.45925e-11	0.00173204	8.43625e-11	0.00154841
0.26126	9.45035e-11	0.00173463	8.42932e-11	0.0015507
0.261434	9.44165e-11	0.00173722	8.42252e-11	0.00155299
0.26161	9.43165e-11	0.00173973	8.41454e-11	0.00155522
0.261787	9.42121e-11	0.00174227	8.40612e-11	0.00155747
0.261967	9.40899e-11	0.00174485	8.39603e-11	0.00155975
0.262148	9.39526e-11	0.00174744	8.38451e-11	0.00156205
0.262332	9.37911e-11	0.00175005	8.37073e-11	0.00156437
0.262517	9.36012e-11	0.00175266	8.35428e-11	0.00156668
0.262704	9.33843e-11	0.00175531	8.33532e-11	0.00156903
0.262894	9.31448e-11	0.001758	8.31423e-11	0.00157141
0.263085	9.28825e-11	0.00176072	8.291e-11	0.00157382
0.263279	9.26026e-11	0.00176348	8.26611e-11	0.00157627
0.263474	9.23038e-11	0.00176628	8.23945e-11	0.00157875
0.263672	9.19937e-11	0.00176913	8.21171e-11	0.00158128
0.263872	9.16714e-11	0.00177204	8.18281e-11	0.00158386
0.264074	9.13497e-11	0.00177511	8.15389e-11	0.00158659
0.264278	9.10055e-11	0.001778	8.12291e-11	0.00158915
0.264485	9.06585e-11	0.00178093	8.09162e-11	0.00159175
0.264693	9.03042e-11	0.00178388	8.0596e-11	0.00159437
0.264904	8.99458e-11	0.00178682	8.02713e-11	0.00159697
0.265117	8.95851e-11	0.0017898	7.99435e-11	0.00159962
0.265333	8.92184e-11	0.00179268	7.96094e-11	0.00160218
0.265551	8.88432e-11	0.00179543	7.92666e-11	0.00160462
0.265771	8.84686e-11	0.0017982	7.89234e-11	0.00160708
0.265993	8.80933e-11	0.001801	7.85785e-11	0.00160957
0.266218	8.77179e-11	0.00180383	7.8233e-11	0.00161208
0.266446	8.73418e-11	0.00180675	7.78863e-11	0.00161467
0.266676	8.69705e-11	0.0018098	7.75436e-11	0.00161739
0.266908	8.65832e-11	0.00181269	7.71867e-11	0.00161995
0.267143	8.61917e-11	0.00181555	7.68263e-11	0.00162249
0.26738	8.57951e-11	0.00181847	7.64617e-11	0.00162508
0.26762	8.53936e-11	0.00182142	7.60937e-11	0.0016277
0.267863	8.49863e-11	0.00182442	7.57218e-11	0.00163038
0.268108	8.45725e-11	0.0018275	7.53457e-11	0.00163311
0.268356	8.41668e-11	0.00183094	7.49788e-11	0.00163617
0.268607	8.37498e-11	0.00183441	7.4604e-11	0.00163925
0.26886	8.33277e-11	0.00183796	7.42268e-11	0.0016424
0.269116	8.28973e-11	0.0018416	7.38439e-11	0.00164564
0.269375	8.24683e-11	0.00184544	7.34638e-11	0.00164905
0.269636	8.20145e-11	0.00184899	7.30629e-11	0.0016522
0.269901	8.15531e-11	0.00185254	7.26561e-11	0.00165536
0.270168	8.10834e-11	0.00185615	7.22428e-11	0.00165857
0.270438	8.0607e-11	0.00185982	7.18241e-11	0.00166183
0.270711	8.01183e-11	0.00186348	7.13952e-11	0.00166509
0.270987	7.9616e-11	0.00186709	7.09548e-11	0.0016683
0.271266	7.91065e-11	0.00187083	7.05085e-11	0.00167163
0.271549	7.85868e-11	0.00187468	7.00538e-11	0.00167505
0.271834	7.80603e-11	0.00187865	6.95936e-11	0.00167858
0.272122	7.75201e-11	0.00188258	6.91215e-11	0.00168207
0.272413	7.69664e-11	0.00188629	6.86377e-11	0.00168538
0.272708	7.64081e-11	0.00189004	6.815e-11	0.00168872
0.273005	7.58556e-11	0.00189387	6.76674e-11	0.00169213
0.273306	7.53099e-11	0.00189776	6.71906e-11	0.0016956
0.27361	7.47789e-11	0.00190166	6.67262e-11	0.00169907
0.273918	7.42596e-11	0.00190531	6.62715e-11	0.00170232
0.274228	7.37715e-11	0.00190888	6.58433e-11	0.00170551
0.274543	7.33372e-11	0.0019127	6.54612e-11	0.00170891
0.27486	7.29337e-11	0.00191624	6.51051e-11	0.00171206
0.275181	7.25626e-11	0.00191968	6.47763e-11	0.00171513
0.275505	7.22238e-11	0.00192327	6.44753e-11	0.00171834
0.275833	7.19051e-11	0.00192691	6.41914e-11	0.00172159
0.276165	7.16e-11	0.00193057	6.3919e-11	0.00172485
0.2765	7.13063e-11	0.00193433	6.36563e-11	0.00172821
0.276839	7.1048e-11	0.00193891	6.34248e-11	0.00173229
0.277181	7.08012e-11	0.00194379	6.32031e-11	0.00173665
0.277527	7.05407e-11	0.00194827	6.2969e-11	0.00174064
0.277877	7.02755e-11	0.00195271	6.27304e-11	0.00174461
0.27823	7.0016e-11	0.00195726	6.24967e-11	0.00174868
0.278588	6.97548e-11	0.00196181	6.22614e-11	0.00175274
0.278949	6.95058e-11	0.00196659	6.20371e-11	0.00175701
0.279314	6.92623e-11	0.00197141	6.18181e-11	0.00176132
0.279683	6.90337e-11	0.00197642	6.16128e-11	0.0017658
0.280057	6.8803e-11	0.00198097	6.14066e-11	0.00176986
0.280434	6.85922e-11	0.00198552	6.12193e-11	0.00177394
0.280815	6.84104e-11	0.00199015	6.10593e-11	0.00177808
0.2812	6.8263e-11	0.00199494	6.09319e-11	0.00178236
0.28159	6.81456e-11	0.00199984	6.08327e-11	0.00178675
0.281984	6.80695e-11	0.00200509	6.07719e-11	0.00179146
0.282382	6.80045e-11	0.00200973	6.07227e-11	0.00179561
0.282784	6.7974e-11	0.00201392	6.07067e-11	0.00179936
0.283191	6.80068e-11	0.00201794	6.07504e-11	0.00180297
0.283602	6.81531e-11	0.00202217	6.09004e-11	0.00180676
0.284017	6.84322e-11	0.00202653	6.11748e-11	0.00181067
0.284438	6.88338e-11	0.00203126	6.15637e-11	0.00181491
0.284862	6.93059e-11	0.00203581	6.20188e-11	0.00181899
0.285291	6.98111e-11	0.0020405	6.25045e-11	0.00182321
0.285725	7.03282e-11	0.00204579	6.3e-11	0.00182796
0.286164	7.08011e-11	0.0020515	6.34527e-11	0.00183309
0.286607	7.11577e-11	0.00205743	6.37946e-11	0.00183841
0.287055	7.1332e-11	0.00206368	6.39631e-11	0.00184403
0.287508	7.12949e-11	0.00206957	6.39318e-11	0.00184933
0.287966	7.10963e-11	0.00207512	6.37477e-11	0.00185432
0.288428	7.08118e-11	0.00208086	6.34812e-11	0.00185949
0.288896	7.04966e-11	0.00208693	6.31838e-11	0.00186495
0.289369	7.01959e-11	0.00209339	6.28967e-11	0.00187076
0.289847	6.99285e-11	0.00209946	6.26371e-11	0.00187623
0.29033	6.9746e-11	0.00210531	6.24514e-11	0.00188151
0.290819	6.96523e-11	0.00211099	6.23437e-11	0.00188663
0.291312	6.96146e-11	0.0021167	6.22862e-11	0.00189178
0.291811	6.95943e-11	0.00212259	6.22461e-11	0.00189709
0.292316	6.95207e-11	0.00212788	6.21627e-11	0.00190187
0.292825	6.93569e-11	0.00213301	6.20074e-11	0.0019065
0.293341	6.90361e-11	0.00213827	6.17268e-11	0.00191124
0.293862	6.85395e-11	0.00214426	6.13077e-11	0.00191665
0.294388	6.7926e-11	0.00215155	6.0799e-11	0.00192324
0.294921	6.72047e-11	0.00215826	6.02019e-11	0.00192931
0.295459	6.64641e-11	0.00216523	5.95905e-11	0.00193562
0.296002	6.57719e-11	0.00217269	5.90207e-11	0.00194237
0.296552	6.51984e-11	0.00218045	5.85496e-11	0.0019494
0.297108	6.47807e-11	0.00218771	5.82058e-11	0.00195597
0.29767	6.45082e-11	0.00219516	5.79822e-11	0.00196273
0.298237	6.43204e-11	0.00220275	5.78283e-11	0.00196961
0.298811	6.4194e-11	0.00221113	5.7726e-11	0.00197721
0.299391	6.405e-11	0.00221871	5.76051e-11	0.00198409
0.299978	6.38665e-11	0.00222552	5.74465e-11	0.00199027
0.300571	6.36533e-11	0.0022324	5.72591e-11	0.00199653
0.30117	6.34296e-11	0.00223981	5.7061e-11	0.00200325
0.301775	6.31804e-11	0.00224667	5.68389e-11	0.00200949
0.302388	6.29212e-11	0.00225321	5.66071e-11	0.00201544
0.303007	6.27352e-11	0.00226181	5.64414e-11	0.00202326
0.303632	6.26021e-11	0.00227122	5.63233e-11	0.00203182
0.304264	6.24817e-11	0.0022801	5.62162e-11	0.00203992
0.304903	6.23712e-11	0.00228898	5.61174e-11	0.002048
0.30555	6.22666e-11	0.00229844	5.6023e-11	0.00205663
0.306203	6.21341e-11	0.00230811	5.59017e-11	0.00206545
0.306863	6.19277e-11	0.00231759	5.57101e-11	0.00207411
0.30753	6.16586e-11	0.00232768	5.54583e-11	0.00208331
0.308205	6.13434e-11	0.00233779	5.51627e-11	0.00209255
0.308886	6.0978e-11	0.0023465	5.48209e-11	0.00210051
0.309575	6.06367e-11	0.00235557	5.45024e-11	0.00210881
0.310272	6.03538e-11	0.00236483	5.42402e-11	0.00211728
0.310976	6.01278e-11	0.00237324	5.40338e-11	0.00212498
0.311688	6.00268e-11	0.00238343	5.39451e-11	0.0021343
0.312408	6.00785e-11	0.0023953	5.39998e-11	0.00214517
0.313135	6.03246e-11	0.00240648	5.42384e-11	0.00215542
0.31387	6.09841e-11	0.0024181	5.48663e-11	0.00216608
0.314613	6.20762e-11	0.00243016	5.59008e-11	0.00217715
0.315364	6.33662e-11	0.00244183	5.712e-11	0.00218786
0.316123	6.47164e-11	0.00245452	5.83903e-11	0.00219952
0.316891	6.59177e-11	0.0024675	5.95081e-11	0.00221144
0.317667	6.67153e-11	0.00247868	6.02269e-11	0.00222173
0.318451	6.72184e-11	0.00249069	6.06543e-11	0.00223278
0.319244	6.74841e-11	0.00250164	6.08598e-11	0.00224286
0.320045	6.75304e-11	0.00251297	6.08763e-11	0.00225328
0.320855	6.72762e-11	0.00252747	6.06537e-11	0.00226665
0.321673	6.65694e-11	0.00254139	6.00596e-11	0.00227949
0.322501	6.56645e-11	0.00255676	5.93059e-11	0.00229366
0.323338	6.46614e-11	0.00257119	5.84659e-11	0.00230698
0.324183	6.37381e-11	0.00258614	5.76871e-11	0.00232079
0.325038	6.30268e-11	0.00260249	5.70787e-11	0.00233589
0.325902	6.24118e-11	0.00261759	5.6542e-11	0.00234986
0.326775	6.18857e-11	0.00263311	5.60792e-11	0.00236422
0.327658	6.14443e-11	0.00264713	5.56877e-11	0.00237719
0.32855	6.12215e-11	0.00266196	5.54901e-11	0.00239092
0.329452	6.11501e-11	0.00267707	5.54271e-11	0.00240492
0.330364	6.1229e-11	0.00269579	5.55014e-11	0.00242228
0.331285	6.13557e-11	0.00271465	5.56204e-11	0.00243978
0.332217	6.15267e-11	0.00273336	5.57832e-11	0.00245715
0.333159	6.17369e-11	0.00275244	5.59845e-11	0.00247487
0.33411	6.19597e-11	0.00277191	5.61992e-11	0.00249297
0.335073	6.21817e-11	0.00279202	5.64155e-11	0.00251167
0.336045	6.23291e-11	0.00281037	5.65661e-11	0.00252874
0.337028	6.24497e-11	0.00282924	5.66939e-11	0.00254631
0.338022	6.25188e-11	0.00284794	5.67732e-11	0.00256373
0.339026	6.2542e-11	0.00286958	5.68063e-11	0.0025839
0.340042	6.24513e-11	0.00289331	5.67273e-11	0.00260603
0.341068	6.2272e-11	0.00291685	5.65619e-11	0.00262801
0.342105	6.2066e-11	0.00294053	5.63671e-11	0.00265012
0.343154	6.19057e-11	0.00296571	5.62057e-11	0.00267366
0.344214	6.17649e-11	0.00299016	5.60532e-11	0.00269652
0.345286	6.16518e-11	0.00301373	5.59232e-11	0.00271857
0.346369	6.16788e-11	0.00303762	5.59231e-11	0.00274094
0.347463	6.19739e-11	0.00306143	5.61735e-11	0.00276324
0.34857	6.25713e-11	0.00309093	5.6714e-11	0.0027909
0.349689	6.33287e-11	0.00312162	5.74281e-11	0.00281969
0.350819	6.43104e-11	0.00315127	5.84204e-11	0.00284752
0.351962	6.55416e-11	0.0031822	5.97183e-11	0.00287657
0.353118	6.67649e-11	0.00321451	6.1028e-11	0.00290695
0.354286	6.74421e-11	0.00324248	6.18009e-11	0.00293325
0.355466	6.72944e-11	0.00327296	6.17416e-11	0.00296194
0.356659	6.67104e-11	0.00330403	6.12424e-11	0.0029912
0.357865	6.61366e-11	0.00334003	6.07414e-11	0.00302512
0.359085	6.57615e-11	0.00337868	6.04171e-11	0.00306157
0.360317	6.55344e-11	0.00341844	6.02248e-11	0.0030991
0.361563	6.53889e-11	0.0034588	6.01035e-11	0.00313722
0.362822	6.53839e-11	0.00349773	6.01021e-11	0.00317401
0.364095	6.548e-11	0.00353388	6.01849e-11	0.0032082
0.365382	6.56357e-11	0.00357255	6.03203e-11	0.00324479
0.366682	6.57344e-11	0.00361416	6.04017e-11	0.00328418
0.367997	6.58412e-11	0.00366423	6.04923e-11	0.00333163
0.369326	6.58729e-11	0.00371363	6.05116e-11	0.00337848
0.370669	6.59179e-11	0.00376526	6.05424e-11	0.00342748
0.372027	6.59806e-11	0.00381782	6.05878e-11	0.0034774
0.373399	6.59885e-11	0.00386473	6.05789e-11	0.00352199
0.374786	6.62611e-11	0.00391297	6.08134e-11	0.00356786
0.376189	6.69323e-11	0.00396528	6.14189e-11	0.00361764
0.377606	6.77482e-11	0.00402952	6.21802e-11	0.00367882
0.379039	6.79018e-11	0.00409351	6.23927e-11	0.00373981
0.380487	6.72683e-11	0.0041618	6.19555e-11	0.00380495
0.381951	6.6398e-11	0.00422869	6.13091e-11	0.0038688
0.383431	6.58336e-11	0.00429183	6.08932e-11	0.00392912
0.384927	6.57652e-11	0.00435398	6.08805e-11	0.00398852
0.386439	6.62919e-11	0.00443099	6.14206e-11	0.00406219
0.387968	6.78855e-11	0.00451409	6.29847e-11	0.00414174
0.389512	7.01855e-11	0.00459967	6.52296e-11	0.00422374
0.391074	7.22104e-11	0.00469165	6.72132e-11	0.00431194
0.392653	7.2458e-11	0.00477453	6.7495e-11	0.00439147
0.394248	7.18371e-11	0.00485869	6.69429e-11	0.00447228
0.395861	7.13156e-11	0.0049514	6.6473e-11	0.00456137
0.397492	7.14667e-11	0.00506383	6.66229e-11	0.00466951
0.39914	7.18201e-11	0.00517804	6.6956e-11	0.00477944
0.400806	7.27443e-11	0.00529962	6.78209e-11	0.00489657
0.40249	7.3934e-11	0.00541178	6.89313e-11	0.00500469
0.404192	7.47089e-11	0.00552523	6.96775e-11	0.00511413
0.405912	7.39769e-11	0.00565533	6.90918e-11	0.00523974
0.407651	7.26105e-11	0.00580563	6.79493e-11	0.00538497
0.409409	7.16985e-11	0.00596392	6.72103e-11	0.00553806
0.411186	7.18443e-11	0.00612983	6.7419e-11	0.00569865
0.412983	7.20604e-11	0.00628636	6.76765e-11	0.00585026
0.414798	7.21824e-11	0.00644362	6.78397e-11	0.00600268
0.416634	7.26036e-11	0.00663938	6.82937e-11	0.00619258
0.418489	7.31439e-11	0.0068542	6.88623e-11	0.00640116
0.420364	7.38328e-11	0.00708679	6.95731e-11	0.00662721
0.42226	7.47658e-11	0.00731233	7.05172e-11	0.00684655
0.424176	7.73638e-11	0.00754291	7.30627e-11	0.00707095
0.426112	8.08743e-11	0.00780403	7.64977e-11	0.00732529
0.42807	8.25398e-11	0.00810113	7.82006e-11	0.00761493
0.430049	8.11743e-11	0.00843238	7.70352e-11	0.00793813
0.43205	7.93037e-11	0.00876761	7.53733e-11	0.00826548
0.434072	7.88525e-11	0.00911332	7.50259e-11	0.00860331
0.436115	7.91405e-11	0.0094998	7.53741e-11	0.00898131
0.438181	7.99353e-11	0.00995242	7.62074e-11	0.00942435
0.44027	8.09518e-11	0.0104579	7.72564e-11	0.00991955
0.442381	8.1541e-11	0.0109769	7.79113e-11	0.0104285
0.444515	8.15925e-11	0.0115203	7.80758e-11	0.0109617
0.446671	8.19544e-11	0.0121596	7.85517e-11	0.0115895
0.448852	8.30276e-11	0.0129118	7.97191e-11	0.0123288
0.451056	8.46204e-11	0.0137707	8.13906e-11	0.0131737
0.453283	8.68015e-11	0.0146389	8.36069e-11	0.0140284
0.455535	8.93199e-11	0.0156	8.61488e-11	0.0149754
0.457811	9.04097e-11	0.0168098	8.73441e-11	0.0161684
0.460112	8.95593e-11	0.0182323	8.66794e-11	0.0175722
0.462438	8.91998e-11	0.0198597	8.64794e-11	0.0191797
0.464789	9.00154e-11	0.0216467	8.74005e-11	0.0209461
0.467165	9.16115e-11	0.0237825	8.90972e-11	0.023059
0.469567	9.47843e-11	0.0265399	9.23716e-11	0.0257891
0.471995	9.8209e-11	0.0299787	9.59088e-11	0.0291968
0.474449	9.916e-11	0.033899	9.7011e-11	0.0330846
0.47693	9.97435e-11	0.0388192	9.77565e-11	0.0379677
0.479438	1.03375e-10	0.0458804	1.01523e-10	0.0449815
0.481973	1.08317e-10	0.0554707	1.066e-10	0.0545153
0.484535	1.13666e-10	0.0681936	1.12088e-10	0.0671733
0.487125	1.19878e-10	0.0866695	1.18455e-10	0.0855694
0.489743	1.28971e-10	0.119336	1.27743e-10	0.118123
0.492389	1.40391e-10	0.179872	1.39391e-10	0.178505
0.495064	1.65011e-10	0.304995	1.64207e-10	0.303439
0.497768	2.40749e-10	0.694085	2.4017e-10	0.69247
0.500501	1.03308e-09	4.36276	1.03335e-09	4.36813
0.503264	9.31994e-10	5.28381	9.17571e-10	5.24013
0.506057	5.98669e-10	3.99263	5.87229e-10	3.96983
0.50888	4.63625e-10	3.2974	4.64474e-10	3.37014
0.511733	3.54627e-10	2.56362	3.41788e-10	2.53902
0.514618	3.13583e-10	2.27493	2.98913e-10	2.24517
0.517533	3.31347e-10	2.43957	2.99577e-10	2.29761
0.52048	2.90487e-10	2.19478	2.67219e-10	2.11835
0.523459	2.62976e-10	1.9983	2.53336e-10	2.03714
0.52647	2.38748e-10	1.78625	2.23171e-10	1.78088
0.529514	2.21102e-10	1.61435	1.99989e-10	1.5686
0.532591	2.12999e-10	1.52851	1.93462e-10	1.50348
0.535701	2.0381e-10	1.46583	1.8653e-10	1.46674
0.538845	2.02989e-10	1.47619	1.8186e-10	1.45834
0.542022	2.2722e-10	1.69639	1.85991e-10	1.53838
0.545234	1.9899e-10	1.52984	1.72337e-10	1.48273
0.548481	1.90453e-10	1.46075	1.76603e-10	1.53096
0.551763	1.81029e-10	1.33065	1.4524e-10	1.21208
0.555081	1.80955e-10	1.28544	1.44021e-10	1.17
0.558434	1.75561e-10	1.21612	1.39784e-10	1.11907
0.561824	1.72391e-10	1.17483	1.37177e-10	1.09301
0.56525	1.5986e-10	1.09353	1.32488e-10	1.074
0.568714	1.54532e-10	1.07581	1.28775e-10	1.07592
0.572215	1.88857e-10	1.38756	1.37647e-10	1.21872
0.575754	1.70784e-10	1.32646	1.41759e-10	1.34453
0.579331	1.59178e-10	1.16374	1.14768e-10	1.02492
0.582947	1.49983e-10	1.05703	1.08168e-10	0.940722
0.586602	1.46535e-10	1.01698	1.07894e-10	0.937017
0.590296	1.46753e-10	1.01733	1.07303e-10	0.942858
0.594031	1.48148e-10	1.02966	1.05456e-10	0.941396
0.597806	1.40522e-10	0.979718	1.02427e-10	0.934882
0.601621	1.30649e-10	0.936245	1.02853e-10	0.982525
0.605479	1.28126e-10	0.975118	1.05592e-10	1.08223
0.609377	1.56028e-10	1.18719	9.12183e-11	0.919203
0.613318	1.41023e-10	1.09411	8.37568e-11	0.863931
0.617302	1.34165e-10	1.03868	8.04422e-11	0.841694
0.621329	1.30874e-10	1.00769	8.18403e-11	0.872425
0.625399	1.22836e-10	0.943935	8.09811e-11	0.885786
0.629514	1.14435e-10	0.89017	8.07299e-11	0.918361
0.633672	1.09878e-10	0.88115	8.38126e-11	1.00333
0.637876	1.10983e-10	0.872068	6.46e-11	0.750113
0.642126	1.07036e-10	0.865484	6.36054e-11	0.764275
0.646421	1.25284e-10	1.08471	6.34159e-11	0.807999
0.650763	1.08563e-10	0.98863	5.78092e-11	0.793574
0.655152	1.00317e-10	0.931028	5.79845e-11	0.840698
0.659588	9.74351e-11	0.915948	6.14832e-11	0.926684
0.664073	9.07787e-11	0.842405	4.73056e-11	0.705417
0.668606	8.72154e-11	0.815787	4.58458e-11	0.702655
0.673188	8.30665e-11	0.809269	4.40606e-11	0.721745
0.677819	7.83877e-11	0.817835	4.25347e-11	0.766548
0.682501	8.54253e-11	0.975911	4.1524e-11	0.818529
0.687233	7.2804e-11	0.880801	3.23493e-11	0.678583
0.692017	6.63952e-11	0.829751	3.06714e-11	0.685249
0.696852	6.02708e-11	0.803937	2.98881e-11	0.741547
0.70174	5.54397e-11	0.7965	2.47327e-11	0.671662
0.70668	5.34932e-11	0.851222	2.17351e-11	0.66075
0.711674	4.84029e-11	0.866119	2.06319e-11	0.730548
0.716722	3.94979e-11	0.799401	1.53768e-11	0.630336
0.721825	3.33581e-11	0.781573	1.37103e-11	0.682791
0.726983	3.06654e-11	0.855044	1.05673e-11	0.633334
0.732196	2.26377e-11	0.790378	7.81781e-12	0.609917
0.737467	1.74979e-11	0.808402	5.60284e-12	0.598962
0.742794	1.19346e-11	0.782798	3.60605e-12	0.541594
0.748179	6.8206e-12	0.778278	9.8283e-13	0.218516
0.753622	2.00838e-12	0.785128	2.42448e-13	0.18149
0.759124	5.50934e-13	0.709814	1.05608e-13	0.290377
0.764685	5.55441e-13	0.669737	1.51209e-13	0.382117
0.770307	6.67593e-13	0.682714	2.17884e-13	0.442117
0.775989	6.71261e-13	0.684009	2.27935e-13	0.457584
0.781733	7.53018e-13	0.696265	2.73499e-13	0.49039
0.78754	8.69254e-13	0.720613	3.2901e-13	0.523025
0.793409	9.21421e-13	0.731921	3.40667e-13	0.529776
0.799341	8.46191e-13	0.72366	3.1622e-13	0.523225
0.805338	9.0555e-13	0.732161	3.5149e-13	0.544824
0.8114	1.01913e-12	0.753123	4.17903e-13	0.575027
0.817527	1.11891e-12	0.765087	4.43051e-13	0.582551
0.82372	1.17686e-12	0.768987	4.39084e-13	0.57706
0.829981	9.82996e-13	0.750572	3.61779e-13	0.555487
0.836309	1.13748e-12	0.77184	4.60314e-13	0.594703
0.842706	1.23762e-12	0.780402	4.84772e-13	0.599865
0.849172	1.27056e-12	0.781211	4.8145e-13	0.595417
0.855708	1.3569e-12	0.783381	4.78982e-13	0.591058
0.862315	1.24122e-12	0.778122	4.41447e-13	0.583532
0.868993	1.21425e-12	0.78168	4.74235e-13	0.59588
0.875744	1.29744e-12	0.783802	4.83989e-13	0.594843
0.882567	1.40096e-12	0.785873	4.82371e-13	0.591522
0.889465	1.43657e-12	0.787101	4.70961e-13	0.590123
0.896437	1.5035e-12	0.795166	5.3162e-13	0.604318
0.903484	1.32503e-12	0.785763	4.74906e-13	0.588229
0.910608	1.39813e-12	0.786374	4.6936e-13	0.587239
0.917809	1.50218e-12	0.792258	5.02776e-13	0.596538
0.925088	1.63543e-12	0.796166	5.41644e-13	0.599638
0.932445	1.65034e-12	0.793442	5.08881e-13	0.587666
0.939882	1.49295e-12	0.789896	4.77486e-13	0.583672
0.9474	1.63852e-12	0.794299	5.18545e-13	0.591028
0.954999	1.71524e-12	0.794313	5.1114e-13	0.585526
0.96268	1.69949e-12	0.794191	5.08785e-13	0.584149
0.970445	1.72268e-12	0.793703	5.00959e-13	0.580705
0.978293	1.79204e-12	0.794864	4.98569e-13	0.580029
0.986226	1.81679e-12	0.796853	5.07263e-13	0.583627
0.994245	1.89228e-12	0.801355	5.20684e-13	0.592764
1.00235	2.16102e-12	0.812142	7.57106e-13	0.624342
1.01055	2.48919e-12	0.809188	1.05334e-12	0.623065
1.01883	2.37831e-12	0.800507	8.22788e-13	0.591307
1.0272	2.16752e-12	0.79578	6.62718e-13	0.56888
1.03566	2.05224e-12	0.793265	5.93006e-13	0.555625
1.04422	1.93891e-12	0.791126	5.32676e-13	0.544611
1.05286	1.92394e-12	0.790433	5.15953e-13	0.538603
1.0616	1.85542e-12	0.788932	4.80544e-13	0.528992
1.07044	1.78632e-12	0.787547	4.45478e-13	0.520444
1.07937	1.7896e-12	0.787485	4.38755e-13	0.51756
1.0884	1.77758e-12	0.787069	4.26593e-13	0.511217
1.09752	1.72791e-12	0.786025	4.00514e-13	0.502956
1.10674	1.73093e-12	0.786024	3.94386e-13	0.499697
1.11607	1.74736e-12	0.786136	3.90454e-13	0.494643
1.12549	1.72508e-12	0.785672	3.73752e-13	0.48669
1.13502	1.71183e-12	0.785501	3.63889e-13	0.480673
1.14465	1.71589e-12	0.785421	3.58323e-13	0.474994
1.15438	1.71764e-12	0.785291	3.45651e-13	0.466179
1.16422	1.71231e-12	0.785353	3.39483e-13	0.460174
1.17417	1.69726e-12	0.785046	3.26432e-13	0.45038
1.18422	1.70733e-12	0.785147	3.20704e-13	0.443864
1.19438	1.71663e-12	0.785336	3.14259e-13	0.434336
1.20465	1.70633e-12	0.785184	3.03078e-13	0.423895
1.21503	1.7139e-12	0.785307	2.96239e-13	0.414077
1.22553	1.71631e-12	0.785351	2.87419e-13	0.401886
1.23614	1.71599e-12	0.785289	2.78348e-13	0.389205
1.24686	1.70947e-12	0.784912	2.64954e-13	0.371715
1.2577	1.69802e-12	0.784529	2.48446e-13	0.359171
1.26866	1.73071e-12	0.78531	2.4272e-13	0.351734
1.27973	1.76357e-12	0.786452	2.4392e-13	0.34454
1.29093	1.77828e-12	0.787084	2.38996e-13	0.330161
1.30225	1.78446e-12	0.787516	2.31025e-13	0.312997
1.31369	1.78964e-12	0.787858	2.23234e-13	0.297144
1.32525	1.79267e-12	0.788241	2.13517e-13	0.277761
1.33694	1.79198e-12	0.788586	2.04211e-13	0.261391
1.34875	1.79411e-12	0.789082	1.94577e-13	0.243188
1.36069	1.79262e-12	0.789656	1.85104e-13	0.22641
1.37277	1.79201e-12	0.790279	1.76682e-13	0.211643
1.38497	1.79253e-12	0.79118	1.68102e-13	0.195923
1.3973	1.79004e-12	0.791978	1.60943e-13	0.18344
1.40977	1.78985e-12	0.793108	1.53354e-13	0.169753
1.42237	1.7878e-12	0.794291	1.4639e-13	0.157728
1.43511	1.78489e-12	0.795495	1.40359e-13	0.147096
1.44799	1.78374e-12	0.797002	1.34145e-13	0.136422
1.461	1.78073e-12	0.798361	1.29085e-13	0.127343
1.47416	1.77861e-12	0.800053	1.2375e-13	0.118137
1.48746	1.77672e-12	0.801816	1.18884e-13	0.109521
1.5009	1.77471e-12	0.803481	1.14614e-13	0.101335
1.51449	1.77005e-12	0.805518	1.09704e-13	0.093352
1.52823	1.76504e-12	0.807473	1.05534e-13	0.0874982
1.54211	1.76183e-12	0.809542	1.01847e-13	0.0819706
1.55615	1.7604e-12	0.811934	9.81802e-14	0.0759029
1.57034	1.75693e-12	0.814087	9.49661e-14	0.070593
1.58468	1.75476e-12	0.816637	9.15678e-14	0.0651582
1.59917	1.75129e-12	0.819263	8.8311e-14	0.0603424
1.61382	1.74623e-12	0.82167	8.53989e-14	0.0561402
1.62863	1.74118e-12	0.824637	8.22574e-14	0.0522638
1.64361	1.73582e-12	0.827596	7.93704e-14	0.0488483
1.65874	1.72813e-12	0.830375	7.67171e-14	0.0460113
1.67404	1.72139e-12	0.833653	7.40046e-14	0.0433151
1.6895	1.71301e-12	0.836899	7.14746e-14	0.0410508
1.70513	1.70385e-12	0.839989	6.91467e-14	0.039069
1.72093	1.69473e-12	0.843649	6.67398e-14	0.0372395
1.7369	1.68504e-12	0.847151	6.45493e-14	0.0356246
1.75304	1.67406e-12	0.850587	6.24675e-14	0.034193
1.76936	1.66443e-12	0.854645	6.03515e-14	0.0328106
1.78585	1.65278e-12	0.858449	5.8382e-14	0.031679
1.80252	1.64066e-12	0.862298	5.65194e-14	0.0306517
1.81938	1.62954e-12	0.866726	5.46343e-14	0.0296361
1.83641	1.61722e-12	0.8709	5.28808e-14	0.0287339
1.85363	1.60467e-12	0.87517	5.12165e-14	0.0279181
1.87104	1.59192e-12	0.879954	4.95181e-14	0.0271348
1.88863	1.57887e-12	0.884577	4.79345e-14	0.0264373
1.90642	1.56456e-12	0.889193	4.64256e-14	0.0258174
1.92439	1.55068e-12	0.89434	4.49015e-14	0.0252074
1.94257	1.53631e-12	0.899474	4.34518e-14	0.0246495
1.96093	1.52074e-12	0.904628	4.20584e-14	0.0241438
1.9795	1.50618e-12	0.910248	4.06805e-14	0.0236418
1.99827	1.49051e-12	0.915962	3.93433e-14	0.0231744
2.01724	1.47434e-12	0.92165	3.80754e-14	0.0227461
2.03642	1.45814e-12	0.927546	3.68394e-14	0.0223321
2.0558	1.44186e-12	0.933993	3.56034e-14	0.0219226
2.0754	1.42548e-12	0.940448	3.44355e-14	0.0215433
2.0952	1.4075e-12	0.94666	3.33161e-14	0.0211972
2.11522	1.39079e-12	0.953855	3.21836e-14	0.0208334
2.13546	1.37341e-12	0.961072	3.11027e-14	0.0204969
2.15591	1.35437e-12	0.968026	3.00646e-14	0.0201914
2.17659	1.33599e-12	0.975754	2.9026e-14	0.0198777
2.19749	1.31725e-12	0.983752	2.80205e-14	0.0195788
2.21862	1.29782e-12	0.99195	2.70442e-14	0.0192963
2.23998	1.2778e-12	1.00004	2.61091e-14	0.0190331
2.26156	1.25762e-12	1.00884	2.51763e-14	0.0187692
2.28338	1.23775e-12	1.01835	2.42642e-14	0.0185105
2.30544	1.21674e-12	1.0276	2.33906e-14	0.0182741
2.32774	1.19507e-12	1.03687	2.25434e-14	0.0180492
2.35027	1.1738e-12	1.04747	2.16967e-14	0.0178213
2.37305	1.152e-12	1.05796	2.08881e-14	0.017612
2.39608	1.12945e-12	1.06878	2.00894e-14	0.0174068
2.41936	1.10557e-12	1.0795	1.93172e-14	0.0172207
2.44288	1.0828e-12	1.09201	1.85468e-14	0.0170279
2.46667	1.05845e-12	1.10406	1.78009e-14	0.0168506
2.49071	1.03355e-12	1.11613	1.70786e-14	0.0166829
2.51501	1.00802e-12	1.12877	1.63722e-14	0.0165261
2.53957	9.82952e-13	1.14282	1.567e-14	0.0163643
2.5644	9.56501e-13	1.15612	1.49955e-14	0.0162174
2.5895	9.29659e-13	1.16968	1.43366e-14	0.0160737
2.61487	9.02071e-13	1.18306	1.37e-14	0.0159409
2.64051	8.74905e-13	1.19788	1.30628e-14	0.0157961
2.66643	8.46152e-13	1.2112	1.24495e-14	0.015661
2.69263	8.17286e-13	1.22463	1.18487e-14	0.0155207
2.71912	7.87529e-13	1.23627	1.12736e-14	0.0153832
2.74589	7.5835e-13	1.24857	1.07013e-14	0.0152233
2.77295	7.28531e-13	1.25857	1.01521e-14	0.015056
2.80031	6.98812e-13	1.26643	9.62706e-15	0.0148755
2.82796	6.69565e-13	1.27158	9.13033e-15	0.0146791
2.85591	6.40948e-13	1.27469	8.65151e-15	0.0144571
2.88416	6.13e-13	1.27521	8.18997e-15	0.0142038
2.91272	5.85852e-13	1.27252	7.76227e-15	0.0139416
2.94159	5.59846e-13	1.26733	7.36431e-15	0.0136698
2.97077	5.35477e-13	1.26025	6.98621e-15	0.0133696
3.00026	5.1231e-13	1.25131	6.63732e-15	0.0130696
3.03008	4.90955e-13	1.24121	6.31135e-15	0.0127551
3.06021	4.71946e-13	1.23093	6.02405e-15	0.0124594
3.09068	4.55424e-13	1.22098	5.77299e-15	0.0121823
3.12147	4.40776e-13	1.21026	5.5343e-15	0.0118771
3.1526	4.287e-13	1.20057	5.33282e-15	0.0116025
3.18406	4.18914e-13	1.19118	5.15417e-15	0.0113279
3.21586	4.11076e-13	1.182	4.9969e-15	0.0110576
3.24801	4.05391e-13	1.17406	4.86822e-15	0.0108158
3.28051	4.00911e-13	1.16482	4.74395e-15	0.010545
3.31335	3.97817e-13	1.15555	4.63417e-15	0.0102782
3.34656	3.95892e-13	1.14645	4.53974e-15	0.0100242
3.38012	3.94981e-13	1.13684	4.45239e-15	0.00976376
3.41404	3.95008e-13	1.12739	4.37592e-15	0.00951351
3.44834	3.95697e-13	1.11694	4.30336e-15	0.0092535
3.483	3.97068e-13	1.10618	4.23639e-15	0.00899444
3.51804	3.99009e-13	1.09472	4.17235e-15	0.00873028
3.55346	4.01963e-13	1.08354	4.11841e-15	0.00847736
3.58926	4.05856e-13	1.0731	4.07607e-15	0.00824396
3.62545	4.09697e-13	1.06052	4.02492e-15	0.00798246
3.66203	4.14047e-13	1.04792	3.97838e-15	0.00772846
3.699	4.19084e-13	1.03567	3.93794e-15	0.00748554
3.73638	4.24237e-13	1.02286	3.89649e-15	0.00724139
3.77416	4.29662e-13	1.0101	3.85698e-15	0.00700414
3.81235	4.35195e-13	0.997369	3.81811e-15	0.0067735
3.85095	4.4065e-13	0.984425	3.77839e-15	0.00654701
3.88997	4.46024e-13	0.971089	3.735e-15	0.00631873
3.92941	4.51191e-13	0.957779	3.68965e-15	0.00609618
3.96928	4.56281e-13	0.944791	3.6453e-15	0.00588426
4.00958	4.61381e-13	0.932568	3.6044e-15	0.0056883
4.05032	4.65689e-13	0.919851	3.55497e-15	0.00548869
4.0915	4.69371e-13	0.906979	3.50073e-15	0.00529156
4.13312	4.72817e-13	0.894574	3.44716e-15	0.00510509
4.1752	4.76007e-13	0.882715	3.39471e-15	0.00493
4.21773	4.78378e-13	0.870594	3.33552e-15	0.00475428
4.26072	4.80466e-13	0.859008	3.27737e-15	0.00458897
4.30417	4.81956e-13	0.847771	3.218e-15	0.00443179
4.3481	4.82991e-13	0.836882	3.15766e-15	0.00428153
4.3925	4.83182e-13	0.825763	3.09181e-15	0.00413113
4.43738	4.82797e-13	0.814744	3.0242e-15	0.0039852
4.48274	4.82085e-13	0.804229	2.95769e-15	0.00384776
4.5286	4.81259e-13	0.794277	2.89362e-15	0.00371911
4.57496	4.80186e-13	0.784791	2.83177e-15	0.00359879
4.62181	4.78009e-13	0.774765	2.76216e-15	0.00347403
4.66917	4.7509e-13	0.765014	2.69161e-15	0.00335491
4.71705	4.72051e-13	0.755561	2.6227e-15	0.0032412
4.76544	4.69064e-13	0.74657	2.55724e-15	0.00313472
4.81436	4.65668e-13	0.737692	2.49129e-15	0.00303115
4.86381	4.61501e-13	0.728789	2.42301e-15	0.00292935
4.91379	4.57091e-13	0.720444	2.35761e-15	0.0028353
4.96431	4.52048e-13	0.711864	2.28962e-15	0.00274063
5.01538	4.47058e-13	0.703586	2.22432e-15	0.00265066
5.067	4.41654e-13	0.695547	2.15989e-15	0.00256493
5.11918	4.35579e-13	0.687464	2.09367e-15	0.00248014
5.17193	4.29277e-13	0.67958	2.02901e-15	0.00239904
5.22524	4.22503e-13	0.671797	1.96445e-15	0.00232053
5.27913	4.15962e-13	0.664363	1.90361e-15	0.00224681
5.33361	4.09221e-13	0.657222	1.84465e-15	0.00217718
5.38868	4.01294e-13	0.649728	1.78152e-15	0.00210581
5.44434	3.92907e-13	0.642401	1.71894e-15	0.00203723
5.5006	3.84585e-13	0.635216	1.65867e-15	0.00197131
5.55747	3.764e-13	0.628133	1.60082e-15	0.00190783
5.61496	3.6765e-13	0.621191	1.54323e-15	0.00184682
5.67307	3.58138e-13	0.6145	1.4859e-15	0.00178921
5.73181	3.48433e-13	0.607792	1.42938e-15	0.00173268
5.79119	3.388e-13	0.601114	1.3747e-15	0.00167768
5.8512	3.28615e-13	0.594333	1.31975e-15	0.00162332
5.91187	3.17605e-13	0.587668	1.26446e-15	0.001571
5.97319	3.06336e-13	0.581074	1.21044e-15	0.00152055
6.03518	2.95554e-13	0.574594	1.15992e-15	0.00147255
6.09784	2.84287e-13	0.568092	1.10957e-15	0.00142559
6.16117	2.71638e-13	0.561505	1.05727e-15	0.00137942
6.22519	2.58726e-13	0.554914	1.00623e-15	0.00133478
6.28991	2.46757e-13	0.54843	9.59464e-16	0.00129228
6.35532	2.34079e-13	0.541619	9.12136e-16	0.00124952
6.42145	2.19835e-13	0.534663	8.63011e-16	0.0012078
6.48828	2.05538e-13	0.527647	8.15781e-16	0.00116771
6.55584	1.92216e-13	0.520239	7.72083e-16	0.00112775
6.62414	1.77952e-13	0.512276	7.27771e-16	0.00108766
6.69317	1.61765e-13	0.503642	6.81182e-16	0.00104757
6.76295	1.4592e-13	0.493958	6.36979e-16	0.0010068
6.83348	1.31668e-13	0.482703	5.97556e-16	0.000964579
6.90478	1.15589e-13	0.468847	5.56185e-16	0.000919202
6.97684	9.68691e-14	0.449779	5.11316e-16	0.000865851
7.04969	8.06696e-14	0.420622	4.72925e-16	0.000796874
7.12333	6.68222e-14	0.365774	4.40235e-16	0.000685715
7.19776	4.76365e-14	0.260367	3.99806e-16	0.000492738
7.273	2.79095e-14	0.145747	3.59563e-16	0.00029003
7.34905	1.74523e-14	0.0807736	3.35695e-16	0.000174194
7.42593	1.21095e-14	0.0417899	3.2083e-16	0.000102371
7.50364	8.83629e-15	0.0177507	3.09669e-16	5.63854e-05
7.58219	6.7783e-15	0.00700863	3.00768e-16	3.49866e-05
7.66159	5.49965e-15	0.00291522	2.93456e-16	2.63905e-05
7.74184	4.62724e-15	0.00122107	2.86934e-16	2.25499e-05
7.82297	3.98169e-15	0.000582571	2.8076e-16	2.08595e-05
7.90498	3.49802e-15	0.000364112	2.75001e-16	2.00533e-05
7.98787	3.11963e-15	0.000276893	2.69518e-16	1.95291e-05
8.07166	2.81426e-15	0.000233805	2.64293e-16	1.91068e-05
8.15635	2.55992e-15	0.000206942	2.59249e-16	1.87247e-05
8.24197	2.34465e-15	0.00018653	2.5435e-16	1.83612e-05
8.32851	2.16093e-15	0.000169707	2.49599e-16	1.80111e-05
8.41598	2.00279e-15	0.000155533	2.45023e-16	1.76745e-05
8.5044	1.86378e-15	0.000143346	2.40553e-16	1.73472e-05
8.59378	1.73916e-15	0.000132657	2.36116e-16	1.70235e-05
8.68413	1.6304e-15	0.000123476	2.31877e-16	1.67147e-05
8.77545	1.53002e-15	0.000115163	2.27624e-16	1.64056e-05
8.86776	1.43969e-15	0.000107791	2.23473e-16	1.61044e-05
8.96108	1.35786e-15	0.000101203	2.19409e-16	1.581e-05
9.0554	1.28309e-15	9.52568e-05	2.15422e-16	1.55212e-05
9.15074	1.21491e-15	8.98941e-05	2.11534e-16	1.524e-05
9.24711	1.15235e-15	8.50205e-05	2.07709e-16	1.49635e-05
9.34453	1.09472e-15	8.05667e-05	2.03972e-16	1.46932e-05
9.443	1.0423e-15	7.65447e-05	2.00372e-16	1.44333e-05
[truncated: 50 more rows]

## Sheet: fig3c
w	Im[G<(orb1)]	A(orb1)	Im[G<(orb2)]	A(orb2)
-16	5.7148e-06	5.7148e-06	1.26699e-05	1.26699e-05
-15.8313	5.873e-06	5.873e-06	1.32971e-05	1.32971e-05
-15.6644	5.98373e-06	5.98373e-06	1.36878e-05	1.36878e-05
-15.4993	6.09595e-06	6.09595e-06	1.40893e-05	1.40893e-05
-15.3359	6.21017e-06	6.21017e-06	1.45048e-05	1.45048e-05
-15.1743	6.32651e-06	6.32651e-06	1.49354e-05	1.49354e-05
-15.0145	6.44518e-06	6.44518e-06	1.53822e-05	1.53822e-05
-14.8563	6.56592e-06	6.56592e-06	1.58445e-05	1.58445e-05
-14.6999	6.68888e-06	6.68888e-06	1.63238e-05	1.63238e-05
-14.5451	6.81404e-06	6.81404e-06	1.68204e-05	1.68204e-05
-14.3919	6.94142e-06	6.94142e-06	1.7335e-05	1.7335e-05
-14.2405	7.07103e-06	7.07103e-06	1.78681e-05	1.78681e-05
-14.0906	7.2029e-06	7.2029e-06	1.84206e-05	1.84206e-05
-13.9423	7.33709e-06	7.33709e-06	1.89937e-05	1.89937e-05
-13.7956	7.47367e-06	7.47367e-06	1.95885e-05	1.95885e-05
-13.6505	7.61272e-06	7.61272e-06	2.02061e-05	2.02061e-05
-13.507	7.75427e-06	7.75427e-06	2.08479e-05	2.08479e-05
-13.365	7.89836e-06	7.89836e-06	2.15149e-05	2.15149e-05
-13.2245	8.04506e-06	8.04506e-06	2.22085e-05	2.22085e-05
-13.0855	8.19442e-06	8.19442e-06	2.29301e-05	2.29301e-05
-12.948	8.34655e-06	8.34655e-06	2.36813e-05	2.36813e-05
-12.812	8.5015e-06	8.5015e-06	2.4464e-05	2.4464e-05
-12.6774	8.65931e-06	8.65931e-06	2.52798e-05	2.52798e-05
-12.5443	8.81998e-06	8.81998e-06	2.61307e-05	2.61307e-05
-12.4125	8.9835e-06	8.9835e-06	2.70187e-05	2.70187e-05
-12.2822	9.14985e-06	9.14985e-06	2.79456e-05	2.79456e-05
-12.1533	9.31907e-06	9.31907e-06	2.89138e-05	2.89138e-05
-12.0258	9.49118e-06	9.49118e-06	2.99257e-05	2.99257e-05
-11.8997	9.66625e-06	9.66625e-06	3.0984e-05	3.0984e-05
-11.7749	9.84431e-06	9.84431e-06	3.20917e-05	3.20917e-05
-11.6514	1.00254e-05	1.00254e-05	3.3252e-05	3.3252e-05
-11.5292	1.02097e-05	1.02097e-05	3.44683e-05	3.44683e-05
-11.4084	1.03971e-05	1.03971e-05	3.57446e-05	3.57446e-05
-11.2888	1.05879e-05	1.05879e-05	3.70852e-05	3.70852e-05
-11.1706	1.0782e-05	1.0782e-05	3.8495e-05	3.8495e-05
-11.0536	1.09795e-05	1.09795e-05	3.9979e-05	3.9979e-05
-10.9378	1.11806e-05	1.11806e-05	4.15428e-05	4.15428e-05
-10.8233	1.13851e-05	1.13851e-05	4.31921e-05	4.31921e-05
-10.71	1.15933e-05	1.15933e-05	4.49338e-05	4.49338e-05
-10.598	1.18051e-05	1.18051e-05	4.67754e-05	4.67754e-05
-10.4871	1.20206e-05	1.20206e-05	4.87255e-05	4.87255e-05
-10.3774	1.22401e-05	1.22401e-05	5.07936e-05	5.07936e-05
-10.2689	1.24635e-05	1.24635e-05	5.29903e-05	5.29903e-05
-10.1616	1.2691e-05	1.2691e-05	5.53277e-05	5.53277e-05
-10.0554	1.29227e-05	1.29227e-05	5.78189e-05	5.78189e-05
-9.9503	1.31586e-05	1.31586e-05	6.04788e-05	6.04788e-05
-9.84636	1.33987e-05	1.33987e-05	6.33251e-05	6.33251e-05
-9.74354	1.36432e-05	1.36432e-05	6.63774e-05	6.63774e-05
-9.64182	1.38921e-05	1.38921e-05	6.96588e-05	6.96588e-05
-9.54118	1.41455e-05	1.41455e-05	7.31964e-05	7.31964e-05
-9.44163	1.44036e-05	1.44036e-05	7.70223e-05	7.70223e-05
-9.34313	1.46665e-05	1.46665e-05	8.11761e-05	8.11761e-05
-9.2457	1.49346e-05	1.49346e-05	8.57057e-05	8.57057e-05
-9.14931	1.5208e-05	1.5208e-05	9.06675e-05	9.06675e-05
-9.05394	1.5487e-05	1.5487e-05	9.61281e-05	9.61281e-05
-8.9596	1.57718e-05	1.57718e-05	0.000102169	0.000102169
-8.86627	1.60624e-05	1.60624e-05	0.000108887	0.000108887
-8.77394	1.63591e-05	1.63591e-05	0.000116405	0.000116405
-8.6826	1.66622e-05	1.66622e-05	0.000124879	0.000124879
-8.59224	1.69721e-05	1.69721e-05	0.000134505	0.000134505
-8.50284	1.72893e-05	1.72893e-05	0.000145546	0.000145546
-8.4144	1.76144e-05	1.76144e-05	0.000158355	0.000158355
-8.32691	1.79486e-05	1.79486e-05	0.00017344	0.00017344
-8.24035	1.82934e-05	1.82934e-05	0.000191612	0.000191612
-8.15472	1.86516e-05	1.86516e-05	0.000214498	0.000214498
-8.07001	1.90308e-05	1.90308e-05	0.000246615	0.000246615
-7.9862	1.94553e-05	1.94553e-05	0.000302235	0.000302235
-7.9033	1.99969e-05	1.99969e-05	0.000423973	0.000423973
-7.82127	2.08766e-05	2.08766e-05	0.000743711	0.000743711
-7.74013	2.27221e-05	2.27221e-05	0.00164188	0.00164188
-7.65986	2.68979e-05	2.68979e-05	0.00397443	0.00397443
-7.58044	3.64624e-05	3.64624e-05	0.00973548	0.00973548
-7.50188	5.88143e-05	5.88143e-05	0.0238613	0.0238613
-7.42416	0.000102564	0.000102564	0.0525695	0.0525695
-7.34726	0.000171006	0.000171006	0.0992069	0.0992069
-7.2712	0.00028272	0.00028272	0.177264	0.177264
-7.19594	0.000446874	0.000446874	0.291487	0.291487
-7.12149	0.00058215	0.00058215	0.381253	0.381253
-7.04784	0.00066002	0.00066002	0.427076	0.427076
-6.97498	0.000711607	0.000711607	0.452631	0.452631
-6.9029	0.000752636	0.000752636	0.469759	0.469759
-6.83159	0.000788916	0.000788916	0.482848	0.482848
-6.76104	0.000822929	0.000822929	0.493716	0.493716
-6.69125	0.000855859	0.000855859	0.503194	0.503194
-6.62221	0.00088837	0.00088837	0.511748	0.511748
-6.5539	0.000920876	0.000920876	0.519671	0.519671
-6.48633	0.000953664	0.000953664	0.527153	0.527153
-6.41948	0.000986944	0.000986944	0.534327	0.534327
-6.35334	0.00102089	0.00102089	0.541287	0.541287
-6.28791	0.00105562	0.00105562	0.5481	0.5481
-6.22319	0.00109126	0.00109126	0.554818	0.554818
-6.15915	0.00112788	0.00112788	0.561472	0.561472
-6.09581	0.00116553	0.00116553	0.568087	0.568087
-6.03314	0.0012043	0.0012043	0.57469	0.57469
-5.97114	0.00124426	0.00124426	0.581302	0.581302
-5.9098	0.00128546	0.00128546	0.587931	0.587931
-5.84912	0.00132798	0.00132798	0.594596	0.594596
-5.7891	0.00137189	0.00137189	0.601313	0.601313
-5.72971	0.00141727	0.00141727	0.608083	0.608083
-5.67096	0.00146419	0.00146419	0.614925	0.614925
-5.61284	0.0015127	0.0015127	0.621839	0.621839
-5.55534	0.00156286	0.00156286	0.62883	0.62883
-5.49846	0.00161475	0.00161475	0.635914	0.635914
-5.44218	0.00166843	0.00166843	0.643088	0.643088
-5.38651	0.00172403	0.00172403	0.65037	0.65037
-5.33143	0.00178158	0.00178158	0.657757	0.657757
-5.27695	0.00184121	0.00184121	0.665261	0.665261
-5.22305	0.00190297	0.00190297	0.672884	0.672884
-5.16972	0.00196698	0.00196698	0.680634	0.680634
-5.11697	0.00203334	0.00203334	0.688519	0.688519
-5.06478	0.00210214	0.00210214	0.696542	0.696542
-5.01314	0.00217348	0.00217348	0.70471	0.70471
-4.96207	0.00224749	0.00224749	0.713033	0.713033
-4.91153	0.00232429	0.00232429	0.721515	0.721515
-4.86154	0.00240397	0.00240397	0.73016	0.73016
-4.81209	0.00248669	0.00248669	0.738975	0.738975
-4.76316	0.0025726	0.0025726	0.74797	0.74797
-4.71476	0.00266188	0.00266188	0.757158	0.757158
-4.66688	0.00275464	0.00275464	0.766543	0.766543
-4.6195	0.00285097	0.00285097	0.776119	0.776119
-4.57264	0.002951	0.002951	0.785892	0.785892
-4.52628	0.00305502	0.00305502	0.79588	0.79588
-4.48041	0.00316322	0.00316322	0.806092	0.806092
-4.43504	0.00327576	0.00327576	0.816529	0.816529
-4.39015	0.00339267	0.00339267	0.827182	0.827182
-4.34574	0.00351414	0.00351414	0.838052	0.838052
-4.30181	0.00364033	0.00364033	0.849142	0.849142
-4.25834	0.00377144	0.00377144	0.860452	0.860452
-4.21535	0.00390755	0.00390755	0.87197	0.87197
-4.17281	0.00404876	0.00404876	0.883684	0.883684
-4.13073	0.00419504	0.00419504	0.895574	0.895574
-4.0891	0.00434634	0.00434634	0.907611	0.907611
-4.04791	0.00450259	0.00450259	0.919769	0.919769
-4.00717	0.00466384	0.00466384	0.93203	0.93203
-3.96686	0.00482981	0.00482981	0.944344	0.944344
-3.92698	0.00500027	0.00500027	0.956666	0.956666
-3.88753	0.00517489	0.00517489	0.968948	0.968948
-3.8485	0.00535334	0.00535334	0.981141	0.981141
-3.80989	0.00553517	0.00553517	0.99319	0.99319
-3.7717	0.00572003	0.00572003	1.00505	1.00505
-3.73391	0.00590748	0.00590748	1.01666	1.01666
-3.69653	0.006097	0.006097	1.02799	1.02799
-3.65955	0.00628818	0.00628818	1.03898	1.03898
-3.62296	0.00648065	0.00648065	1.04961	1.04961
-3.58676	0.00667399	0.00667399	1.05986	1.05986
-3.55096	0.00686798	0.00686798	1.06971	1.06971
-3.51553	0.00706251	0.00706251	1.07917	1.07917
-3.48049	0.0072574	0.0072574	1.08823	1.08823
-3.44582	0.0074525	0.0074525	1.09692	1.09692
-3.41152	0.00764779	0.00764779	1.10525	1.10525
-3.37759	0.00784328	0.00784328	1.11323	1.11323
-3.34402	0.00803912	0.00803912	1.1209	1.1209
-3.31081	0.00823534	0.00823534	1.12829	1.12829
-3.27796	0.00843203	0.00843203	1.13544	1.13544
-3.24546	0.0086295	0.0086295	1.14242	1.14242
-3.2133	0.00882834	0.00882834	1.14931	1.14931
-3.1815	0.00902931	0.00902931	1.15622	1.15622
-3.15003	0.00923301	0.00923301	1.16322	1.16322
-3.1189	0.0094401	0.0094401	1.17037	1.17037
-3.0881	0.00965112	0.00965112	1.17768	1.17768
-3.05763	0.00986634	0.00986634	1.18512	1.18512
-3.02749	0.0100854	0.0100854	1.19255	1.19255
-2.99767	0.0103074	0.0103074	1.19978	1.19978
-2.96817	0.0105307	0.0105307	1.20656	1.20656
-2.93898	0.0107533	0.0107533	1.21257	1.21257
-2.91011	0.0109731	0.0109731	1.21751	1.21751
-2.88155	0.0111877	0.0111877	1.22108	1.22108
-2.85329	0.0113948	0.0113948	1.22306	1.22306
-2.82533	0.0115929	0.0115929	1.22328	1.22328
-2.79768	0.0117811	0.0117811	1.22169	1.22169
-2.77032	0.0119592	0.0119592	1.21832	1.21832
-2.74325	0.0121273	0.0121273	1.21326	1.21326
-2.71648	0.0122865	0.0122865	1.20671	1.20671
-2.68999	0.0124383	0.0124383	1.19886	1.19886
-2.66378	0.0125843	0.0125843	1.18996	1.18996
-2.63785	0.012726	0.012726	1.18022	1.18022
-2.61221	0.0128651	0.0128651	1.16987	1.16987
-2.58683	0.0130032	0.0130032	1.15908	1.15908
-2.56173	0.0131417	0.0131417	1.14801	1.14801
-2.5369	0.0132816	0.0132816	1.1368	1.1368
-2.51233	0.013424	0.013424	1.12555	1.12555
-2.48803	0.0135698	0.0135698	1.11435	1.11435
-2.46398	0.0137199	0.0137199	1.10326	1.10326
-2.4402	0.0138746	0.0138746	1.09234	1.09234
-2.41666	0.0140347	0.0140347	1.08162	1.08162
-2.39338	0.0142006	0.0142006	1.07114	1.07114
-2.37035	0.0143727	0.0143727	1.0609	1.0609
-2.34757	0.0145514	0.0145514	1.05093	1.05093
-2.32503	0.0147372	0.0147372	1.04123	1.04123
-2.30273	0.0149303	0.0149303	1.03181	1.03181
-2.28067	0.0151308	0.0151308	1.02266	1.02266
-2.25884	0.0153395	0.0153395	1.01379	1.01379
-2.23725	0.0155565	0.0155565	1.00519	1.00519
-2.21589	0.0157821	0.0157821	0.996849	0.996849
-2.19476	0.0160169	0.0160169	0.988767	0.988767
-2.17386	0.0162613	0.0162613	0.980937	0.980937
-2.15318	0.0165158	0.0165158	0.973349	0.973349
-2.13272	0.0167812	0.0167812	0.965998	0.965998
-2.11248	0.0170581	0.0170581	0.958873	0.958873
-2.09246	0.0173474	0.0173474	0.951968	0.951968
-2.07265	0.0176499	0.0176499	0.945276	0.945276
-2.05305	0.017967	0.017967	0.938788	0.938788
-2.03366	0.0182998	0.0182998	0.932496	0.932496
-2.01448	0.0186497	0.0186497	0.926396	0.926396
-1.99551	0.0190187	0.0190187	0.920476	0.920476
-1.97674	0.0194087	0.0194087	0.914734	0.914734
-1.95817	0.0198231	0.0198231	0.90916	0.90916
-1.9398	0.0202652	0.0202652	0.903751	0.903751
-1.92162	0.0207396	0.0207396	0.8985	0.8985
-1.90364	0.0212516	0.0212516	0.8934	0.8934
-1.88585	0.0218067	0.0218067	0.888449	0.888449
-1.86826	0.0224117	0.0224117	0.883643	0.883643
-1.85085	0.023075	0.023075	0.878972	0.878973
-1.83363	0.0238067	0.0238067	0.874436	0.874436
-1.81659	0.0246161	0.0246162	0.870033	0.870034
-1.79973	0.0255101	0.0255101	0.865756	0.865756
-1.78306	0.0264941	0.0264941	0.861603	0.861603
-1.76656	0.0275769	0.0275769	0.85757	0.85757
-1.75024	0.0287729	0.0287729	0.853653	0.853653
-1.73409	0.0301035	0.0301035	0.84985	0.84985
-1.71812	0.031594	0.031594	0.846155	0.846156
-1.70232	0.0332712	0.0332712	0.842571	0.842571
-1.68669	0.0351639	0.0351639	0.839095	0.839095
-1.67122	0.037308	0.037308	0.835723	0.835723
-1.65592	0.0397465	0.0397465	0.832457	0.832457
-1.64079	0.0425216	0.0425217	0.829295	0.829296
-1.62582	0.045667	0.045667	0.826239	0.82624
-1.611	0.0492158	0.0492158	0.823291	0.823292
-1.59635	0.0532215	0.0532215	0.820442	0.820443
-1.58185	0.0577446	0.0577446	0.817694	0.817695
-1.56751	0.0628172	0.0628173	0.815047	0.815048
-1.55332	0.0684091	0.0684092	0.812501	0.812503
-1.53928	0.0744365	0.0744366	0.810056	0.810057
-1.5254	0.080817	0.0808171	0.807707	0.807709
-1.51166	0.0875261	0.0875263	0.805453	0.805455
-1.49807	0.0945975	0.0945977	0.803293	0.803295
-1.48462	0.102105	0.102106	0.801229	0.801232
-1.47132	0.110155	0.110156	0.79926	0.799263
-1.45816	0.11885	0.118851	0.797385	0.797388
-1.44514	0.128228	0.128229	0.795609	0.795613
-1.43226	0.138261	0.138262	0.793934	0.793938
-1.41952	0.148956	0.148957	0.792359	0.792364
-1.40692	0.160428	0.160429	0.790878	0.790884
-1.39445	0.172806	0.172807	0.789488	0.789494
-1.38211	0.186053	0.186054	0.788188	0.788195
-1.36991	0.19995	0.199952	0.786985	0.786993
-1.35783	0.214299	0.214301	0.785885	0.785893
-1.34589	0.229132	0.229134	0.784898	0.784908
-1.33407	0.244714	0.244717	0.784021	0.784032
-1.32238	0.261253	0.261256	0.783237	0.78325
-1.31082	0.278609	0.278613	0.782519	0.782533
-1.29938	0.296217	0.296221	0.781828	0.781843
-1.28806	0.313305	0.31331	0.781134	0.781152
-1.27686	0.329264	0.32927	0.780421	0.780441
-1.26579	0.343845	0.343852	0.77969	0.779712
-1.25483	0.357096	0.357104	0.778951	0.778976
-1.24399	0.369147	0.369157	0.778218	0.778247
-1.23326	0.380141	0.380153	0.777506	0.777538
-1.22265	0.39033	0.390344	0.776843	0.776879
-1.21215	0.400119	0.400136	0.776264	0.776304
-1.20177	0.409861	0.409881	0.775768	0.775812
-1.1915	0.419506	0.419529	0.775304	0.775354
-1.18133	0.428548	0.428575	0.774818	0.774873
-1.17128	0.43647	0.4365	0.774317	0.774377
-1.16133	0.44332	0.443354	0.773872	0.773937
-1.15149	0.449802	0.449839	0.773558	0.77363
-1.14176	0.456734	0.456775	0.77338	0.773459
-1.13213	0.464364	0.464409	0.773278	0.773363
-1.1226	0.472146	0.472196	0.773149	0.773241
-1.11317	0.479078	0.479133	0.772894	0.772994
-1.10385	0.484305	0.484365	0.772416	0.772524
-1.09462	0.487585	0.487649	0.771738	0.771855
-1.0855	0.489444	0.489512	0.771024	0.771151
-1.07647	0.490946	0.491018	0.770511	0.770649
-1.06754	0.493215	0.493293	0.770354	0.770505
-1.0587	0.496991	0.497075	0.770596	0.77076
-1.04996	0.502447	0.502538	0.771151	0.771331
-1.04131	0.509227	0.509326	0.771862	0.77206
-1.03276	0.516676	0.516786	0.772541	0.772759
-1.02429	0.524132	0.524255	0.77311	0.77335
-1.01592	0.531206	0.531343	0.773637	0.773904
-1.00764	0.537863	0.538018	0.774303	0.7746
-0.999441	0.544278	0.544454	0.77521	0.77554
-0.991334	0.550493	0.550693	0.776249	0.776617
-0.983314	0.556211	0.556439	0.777084	0.777494
-0.97538	0.560838	0.561099	0.777367	0.777822
-0.96753	0.563834	0.564131	0.776947	0.777451
-0.959765	0.565106	0.565443	0.776056	0.776613
-0.952083	0.565298	0.565679	0.77524	0.775852
-0.944483	0.565661	0.566092	0.775169	0.775838
-0.936964	0.567435	0.567919	0.776015	0.776745
-0.929526	0.570909	0.571452	0.777211	0.778002
-0.922167	0.575114	0.575718	0.777962	0.778814
-0.914887	0.578369	0.579029	0.777604	0.778514
-0.907686	0.579207	0.579919	0.775731	0.776697
-0.900561	0.577131	0.577886	0.772513	0.77353
-0.893512	0.57283	0.573621	0.768758	0.769824
-0.886539	0.567822	0.568648	0.765554	0.766671
-0.879641	0.563826	0.56469	0.763697	0.764868
-0.872817	0.562204	0.563112	0.763338	0.764567
-0.866065	0.563699	0.564659	0.764384	0.765677
-0.859386	0.568464	0.569485	0.766913	0.768273
-0.852778	0.576136	0.577225	0.77086	0.772292
-0.846242	0.585783	0.586944	0.775608	0.777114
-0.839775	0.595902	0.597134	0.78	0.781579
-0.833377	0.604633	0.605927	0.782725	0.78437
-0.827048	0.610258	0.611602	0.782814	0.784517
-0.820787	0.611715	0.61309	0.779916	0.781664
-0.814592	0.608805	0.610195	0.774197	0.77598
-0.808464	0.602005	0.603394	0.766037	0.767848
-0.802402	0.592118	0.593495	0.756072	0.757906
-0.796404	0.580134	0.581491	0.745418	0.747276
-0.790471	0.567143	0.568479	0.735495	0.737386
-0.784601	0.554192	0.55551	0.727457	0.729396
-0.778794	0.542088	0.543398	0.721731	0.723741
-0.773049	0.531259	0.532571	0.718081	0.72019
-0.767366	0.521765	0.523092	0.715982	0.718222
-0.761744	0.513454	0.51481	0.714925	0.717331
-0.756181	0.506107	0.507509	0.71457	0.717182
-0.750679	0.499562	0.501028	0.714765	0.717631
-0.745235	0.493808	0.495358	0.715594	0.718766
-0.739849	0.489033	0.49069	0.71736	0.7209
-0.734522	0.485625	0.48742	0.720388	0.724364
-0.729251	0.484135	0.486109	0.724801	0.729288
-0.724036	0.485168	0.487376	0.730515	0.735589
-0.718878	0.489241	0.491748	0.737262	0.742997
-0.713775	0.496613	0.499498	0.744527	0.750988
-0.708726	0.507063	0.510412	0.751852	0.759088
-0.703731	0.519761	0.523666	0.75915	0.767194
-0.69879	0.533304	0.537858	0.766091	0.774961
-0.693902	0.545895	0.551189	0.771091	0.78079
-0.689066	0.555941	0.562053	0.771887	0.782405
-0.684282	0.562771	0.569761	0.767718	0.77903
-0.679549	0.566915	0.574821	0.760451	0.772532
-0.674867	0.569885	0.578723	0.753209	0.766038
-0.670235	0.573574	0.583345	0.748318	0.761883
-0.665652	0.579649	0.590344	0.746875	0.76117
-0.661119	0.589367	0.600973	0.749517	0.76454
-0.656634	0.603421	0.615926	0.756827	0.772581
-0.652197	0.621772	0.635165	0.769021	0.78551
-0.647807	0.643706	0.657979	0.785758	0.802986
-0.643465	0.668017	0.683166	0.806204	0.824174
-0.639169	0.693078	0.709099	0.828725	0.847437
-0.634919	0.717	0.733886	0.850537	0.869981
-0.630715	0.737768	0.755498	0.868244	0.888393
-0.626555	0.753551	0.772092	0.879392	0.900206
-0.62244	0.763257	0.782558	0.883629	0.905064
-0.61837	0.766698	0.786704	0.882334	0.904353
-0.614342	0.764381	0.785037	0.877315	0.899892
-0.610358	0.75716	0.778416	0.869689	0.892803
-0.606417	0.746005	0.767819	0.859459	0.883088
-0.602517	0.731969	0.754308	0.846002	0.870117
-0.59866	0.716212	0.739051	0.82904	0.853602
-0.594844	0.699975	0.723297	0.809341	0.834315
-0.591068	0.684622	0.708418	0.788873	0.814236
-0.587333	0.671608	0.695876	0.770312	0.796059
-0.583638	0.662238	0.686987	0.756277	0.782431
-0.579983	0.657407	0.682654	0.748608	0.775211
-0.576367	0.657759	0.683534	0.748127	0.775236
-0.572789	0.663688	0.690035	0.75467	0.782348
-0.56925	0.675201	0.702173	0.767185	0.795494
-0.565748	0.692042	0.719702	0.78423	0.813225
-0.562285	0.713853	0.742274	0.804488	0.83422
-0.558858	0.740333	0.769587	0.827196	0.857709
-0.555468	0.771196	0.801366	0.852537	0.88389
-0.552114	0.806151	0.837327	0.881272	0.913538
-0.548796	0.844856	0.877118	0.914352	0.94762
-0.545514	0.886838	0.920265	0.952316	0.986685
-0.542266	0.931491	0.966159	0.995067	1.03064
-0.539054	0.977983	1.01396	1.04171	1.0786
-0.535876	1.02539	1.06273	1.0908	1.12908
-0.532732	1.07284	1.11161	1.14061	1.18034
-0.529621	1.11953	1.15977	1.18943	1.23066
-0.526544	1.16476	1.2065	1.23577	1.27853
-0.5235	1.20793	1.2512	1.27859	1.32288
-0.520489	1.2486	1.29344	1.31728	1.36311
-0.517509	1.28634	1.33278	1.35159	1.39896
-0.514562	1.32093	1.36897	1.38167	1.43058
-0.511646	1.35218	1.40184	1.40794	1.45839
-0.508761	1.38007	1.43136	1.43099	1.483
-0.505907	1.40462	1.45755	1.45155	1.50516
-0.503084	1.426	1.48057	1.47034	1.52557
-0.500291	1.44433	1.50054	1.48785	1.54475
-0.497528	1.45965	1.5175	1.50423	1.56284
-0.494795	1.47187	1.53133	1.51926	1.57961
-0.49209	1.48074	1.54178	1.53237	1.59446
-0.489415	1.48586	1.54842	1.54269	1.6065
-0.486769	1.48677	1.55076	1.54926	1.61472
-0.48415	1.48312	1.54843	1.5511	1.61812
-0.48156	1.47459	1.54108	1.54736	1.6158
-0.478997	1.46095	1.52846	1.53735	1.60705
-0.476462	1.44215	1.51051	1.52065	1.5914
-0.473954	1.41833	1.48735	1.4973	1.56889
-0.471473	1.38966	1.45913	1.46743	1.53962
-0.469019	1.35647	1.4262	1.43145	1.504
-0.46659	1.31918	1.38897	1.38996	1.46262
-0.464188	1.27836	1.34801	1.34368	1.41622
-0.461812	1.23448	1.3038	1.29338	1.36556
-0.45946	1.18812	1.25693	1.23996	1.31157
-0.457135	1.13986	1.208	1.18431	1.25514
-0.454833	1.09031	1.15761	1.12731	1.19719
-0.452557	1.04004	1.10637	1.06983	1.1386
-0.450305	0.989626	1.05486	1.01259	1.08012
-0.448077	0.939573	1.00362	0.956257	1.02245
-0.445873	0.890278	0.953061	0.901315	0.966087
-0.443693	0.842142	0.903595	0.848232	0.91152
-0.441535	0.795439	0.855515	0.797298	0.859062
-0.439401	0.75042	0.809091	0.748761	0.808981
-0.43729	0.707226	0.764473	0.702736	0.761402
-0.435202	0.666011	0.721829	0.659334	0.716457
-0.433135	0.626867	0.681262	0.618585	0.674185
-0.431091	0.589834	0.642825	0.58046	0.634568
-0.429069	0.554931	0.606542	0.544911	0.597569
-0.427069	0.52209	0.572352	0.511806	0.563055
-0.425089	0.491306	0.540256	0.481078	0.530972
-0.423131	0.462493	0.510171	0.452577	0.501168
-0.421194	0.435582	0.482029	0.426192	0.473534
-0.419278	0.410511	0.455775	0.401797	0.447948
-0.417382	0.387153	0.431277	0.37922	0.424235
-0.415507	0.36545	0.408486	0.358368	0.402305
-0.413652	0.345263	0.387257	0.339064	0.381977
-0.411816	0.326523	0.367521	0.321216	0.363157
-0.41	0.30913	0.349179	0.304697	0.345717
-0.408204	0.292971	0.332116	0.289378	0.329522
-0.406427	0.277979	0.316263	0.275178	0.314496
-0.404669	0.264044	0.301509	0.26198	0.300512
-0.402929	0.251092	0.287775	0.249707	0.287492
-0.401209	0.239049	0.274988	0.23828	0.275355
-0.399506	0.227834	0.263064	0.227619	0.264019
-0.397822	0.217381	0.251935	0.217664	0.25342
-0.396156	0.207631	0.241541	0.208356	0.243498
-0.394508	0.19852	0.231813	0.199639	0.234194
-0.392877	0.190001	0.222705	0.191468	0.225461
-0.391264	0.182032	0.214171	0.1838	0.217255
-0.389668	0.174563	0.20616	0.176595	0.209532
-0.38809	0.167553	0.198631	0.169816	0.202255
-0.386528	0.160965	0.191542	0.163428	0.195388
-0.384983	0.154763	0.18486	0.157399	0.188898
-0.383454	0.148919	0.178553	0.151703	0.182757
-0.381942	0.143407	0.172594	0.146317	0.17694
-0.380446	0.138202	0.166959	0.141219	0.171426
-0.378966	0.133281	0.161621	0.136386	0.16619
-0.377502	0.128622	0.15656	0.131798	0.16121
-0.376053	0.124206	0.151757	0.127438	0.156472
-0.37462	0.120017	0.147192	0.12329	0.151958
-0.373203	0.116039	0.14285	0.119342	0.147653
-0.3718	0.112261	0.138719	0.115584	0.143549
-0.370413	0.10867	0.134787	0.112005	0.139635
-0.36904	0.105257	0.131044	0.108596	0.1359
-0.367682	0.102008	0.127476	0.105346	0.132335
-0.366339	0.0989119	0.124071	0.102246	0.128929
-0.36501	0.0959606	0.12082	0.0992876	0.125674
-0.363695	0.0931456	0.117715	0.0964638	0.122563
-0.362395	0.090461	0.11475	0.093769	0.11959
-0.361108	0.0879001	0.111918	0.0911966	0.116748
-0.359835	0.0854569	0.109212	0.0887416	0.114032
-0.358576	0.0831261	0.106627	0.0863995	0.111438
-0.35733	0.0809005	0.104155	0.0841619	0.108956
-0.356097	0.078774	0.101791	0.0820225	0.10658
-0.354878	0.0767422	0.0995295	0.0799772	0.104306
-0.353672	0.0748002	0.0973653	0.0780207	0.102129
-0.352478	0.0729459	0.0952964	0.0761503	0.100045
-0.351298	0.0711743	0.0933175	0.074362	0.0980505
-0.35013	0.0694811	0.0914241	0.0726516	0.096141
-0.348974	0.0678633	0.0896131	0.0710158	0.0943131
-0.347831	0.0663171	0.0878807	0.0694513	0.0925635
-0.346701	0.0648377	0.0862215	0.0679534	0.090887
-0.345582	0.0634222	0.0846327	0.0665197	0.0892811
-0.344475	0.0620686	0.0831123	0.065148	0.0877439
-0.34338	0.0607738	0.0816566	0.0638359	0.0862723
-0.342297	0.0595362	0.0802642	0.0625823	0.0848654
-0.341225	0.0583538	0.0789329	0.0613848	0.0835207
-0.340165	0.0572241	0.0776602	0.0602405	0.082235
-0.339117	0.056146	0.0764446	0.0591485	0.0810073
-0.338079	0.0551165	0.0752832	0.0581062	0.0798353
-0.337053	0.054133	0.0741733	0.0571114	0.0787161
-0.336037	0.0531934	0.0731123	0.0561615	0.0776471
-0.335033	0.0522966	0.0720995	0.0552562	0.076628
-0.334039	0.0514413	0.0711331	0.0543936	0.075657
-0.333056	0.0506257	0.0702113	0.0535719	0.0747318
-0.332083	0.0498486	0.0693328	0.05279	0.0738512
-0.331121	0.0491089	0.0684965	0.0520468	0.0730144
-0.330169	0.0484046	0.0677	0.0513406	0.0722191
-0.329227	0.0477356	0.0669432	0.0506707	0.0714646
-0.328296	0.0470992	0.0662233	0.0500345	0.0707483
-0.327374	0.0464937	0.0655386	0.0494302	0.0700682
-0.326462	0.0459176	0.0648872	0.0488564	0.0694227
-0.32556	0.0453696	0.0642676	0.0483116	0.0688099
-0.324668	0.044849	0.0636795	0.0477949	0.0682294
-0.323785	0.0443545	0.0631211	0.0473051	0.0676795
-0.322912	0.0438848	0.062591	0.0468409	0.0671588
-0.322048	0.0434389	0.062088	0.046401	0.0666659
-0.321193	0.0430167	0.0616122	0.0459852	0.0662007
-0.320347	0.0426164	0.0611614	0.0455917	0.0657608
-0.319511	0.0422373	0.0607348	0.0452202	0.0653461
-0.318683	0.0418779	0.0603309	0.0448691	0.0649548
-0.317864	0.0415374	0.0599488	0.0445373	0.0645859
-0.317054	0.0412142	0.0595868	0.0442232	0.0642375
-0.316253	0.0409075	0.0592437	0.043926	0.0639085
-0.31546	0.0406167	0.0589191	0.0436451	0.0635985
-0.314676	0.0403413	0.0586125	0.0433801	0.0633071
-0.3139	0.040081	0.0583233	0.0431303	0.0630332
-0.313133	0.0398344	0.05805	0.0428944	0.0627754
-0.312373	0.0396008	0.057792	0.0426719	0.0625335
-0.311622	0.03938	0.057549	0.0424627	0.062307
-0.310879	0.0391712	0.0573199	0.0422658	0.062095
-0.310144	0.0389737	0.057104	0.0420805	0.0618964
-0.309416	0.0387873	0.056901	0.0419063	0.061711
-0.308697	0.0386113	0.0567103	0.0417428	0.0615381
-0.307985	0.0384457	0.056532	0.0415899	0.0613777
-0.307281	0.0382891	0.0563642	0.041446	0.061228
-0.306584	0.0381412	0.0562066	0.041311	0.0610888
-0.305895	0.0380015	0.0560588	0.0411845	0.0609597
-0.305213	0.0378698	0.0559206	0.0410662	0.0608404
-0.304538	0.0377458	0.0557915	0.0409557	0.0607306
-0.303871	0.0376293	0.0556712	0.040853	0.0606298
-0.303211	0.03752	0.0555595	0.0407576	0.0605379
-0.302558	0.0374174	0.0554559	0.040669	0.0604541
-0.301912	0.0373212	0.0553599	0.0405869	0.0603781
-0.301273	0.037231	0.055271	0.0405109	0.0603093
-0.30064	0.0371466	0.055189	0.0404407	0.0602475
-0.300015	0.0370676	0.0551136	0.0403761	0.0601925
-0.299396	0.0369938	0.0550443	0.0403167	0.0601438
-0.298783	0.0369253	0.0549814	0.0402627	0.0601014
-0.298178	0.0368617	0.0549243	0.0402136	0.060065
-0.297579	0.0368023	0.0548724	0.0401688	0.0600337
-0.296986	0.0367471	0.0548254	0.0401281	0.0600074
-0.296399	0.0366957	0.0547831	0.0400913	0.0599859
-0.295819	0.0366478	0.054745	0.040058	0.0599685
-0.295245	0.0366034	0.0547111	0.0400281	0.0599553
-0.294677	0.0365627	0.0546815	0.0400016	0.0599461
-0.294116	0.0365252	0.054656	0.0399783	0.0599408
-0.29356	0.0364907	0.0546341	0.0399579	0.0599392
-0.29301	0.036459	0.0546155	0.0399403	0.0599407
-0.292466	0.0364297	0.0545998	0.039925	0.0599451
-0.291928	0.0364028	0.054587	0.0399119	0.059952
-0.291396	0.0363784	0.0545771	0.0399009	0.0599616
-0.290869	0.0363562	0.05457	0.039892	0.0599737
-0.290348	0.0363359	0.0545651	0.0398849	0.0599879
-0.289833	0.0363173	0.0545623	0.0398793	0.0600039
-0.289323	0.0363003	0.0545614	0.039875	0.0600215
-0.288818	0.036285	0.0545624	0.0398722	0.0600408
-0.288319	0.0362715	0.0545656	0.0398708	0.0600618
-0.287826	0.0362592	0.0545703	0.0398705	0.060084
-0.287337	0.0362479	0.0545762	0.0398711	0.0601073
-0.286854	0.0362377	0.0545833	0.0398723	0.0601314
-0.286376	0.0362283	0.0545914	0.0398741	0.0601562
-0.285903	0.0362198	0.0546006	0.0398765	0.0601816
-0.285436	0.036212	0.0546105	0.0398793	0.0602074
-0.284973	0.0362049	0.0546213	0.0398826	0.0602337
-0.284515	0.0361985	0.0546329	0.0398863	0.0602606
-0.284062	0.0361926	0.054645	0.0398903	0.0602878
-0.283614	0.0361873	0.0546578	0.0398945	0.0603151
-0.283171	0.0361825	0.0546712	0.0398989	0.0603426
-0.282732	0.0361777	0.0546846	0.039903	0.0603698
-0.282298	0.0361731	0.0546981	0.039907	0.0603966
-0.281869	0.0361688	0.0547117	0.039911	0.0604233
-0.281444	0.0361646	0.0547257	0.0399151	0.0604502
-0.281024	0.0361608	0.0547399	0.0399192	0.060477
-0.280609	0.036157	0.0547541	0.039923	0.0605034
-0.280198	0.0361531	0.0547681	0.0399264	0.0605292
-0.279791	0.036149	0.0547818	0.0399294	0.0605543
-0.279388	0.0361449	0.0547954	0.039932	0.0605789
-0.27899	0.0361407	0.0548088	0.0399344	0.0606031
-0.278597	0.0361365	0.0548222	0.0399365	0.060627
-0.278207	0.0361322	0.0548353	0.0399383	0.0606504
-0.277822	0.0361277	0.0548481	0.0399396	0.0606731
-0.27744	0.0361231	0.0548607	0.0399406	0.0606953
-0.277063	0.0361181	0.0548728	0.0399411	0.0607168
-0.27669	0.0361128	0.0548844	0.0399409	0.0607373
-0.276321	0.0361072	0.0548955	0.0399401	0.0607571
-0.275956	0.0361013	0.0549062	0.039939	0.0607763
-0.275594	0.0360952	0.0549165	0.0399374	0.0607949
-0.275237	0.0360888	0.0549263	0.0399354	0.0608128
-0.274883	0.0360821	0.0549358	0.0399328	0.06083
-0.274533	0.0360751	0.0549448	0.0399298	0.0608464
-0.274187	0.0360679	0.0549534	0.0399263	0.0608623
-0.273845	0.0360603	0.0549615	0.0399223	0.0608774
-0.273506	0.0360524	0.054969	0.0399178	0.0608918
-0.273171	0.0360441	0.054976	0.0399128	0.0609054
-0.27284	0.0360356	0.0549825	0.0399074	0.0609183
-0.272512	0.0360266	0.0549885	0.0399013	0.0609305
-0.272187	0.0360173	0.0549939	0.0398948	0.0609419
-0.271866	0.0360077	0.0549989	0.0398878	0.0609526
-0.271549	0.035998	0.0550035	0.0398805	0.0609628
-0.271235	0.0359879	0.0550078	0.0398728	0.0609725
-0.270924	0.0359775	0.0550115	0.0398646	0.0609813
-0.270616	0.0359667	0.0550146	0.0398559	0.0609895
-0.270312	0.0359557	0.0550172	0.0398468	0.060997
-0.270011	0.0359443	0.0550193	0.0398372	0.0610039
-0.269714	0.0359325	0.0550209	0.0398271	0.06101
-0.269419	0.0359206	0.0550221	0.0398167	0.0610155
-0.269128	0.0359084	0.0550229	0.039806	0.0610206
-0.26884	0.0358959	0.0550233	0.0397948	0.061025
-0.268555	0.0358833	0.0550233	0.0397833	0.0610289
-0.268273	0.0358703	0.0550228	0.0397715	0.0610322
-0.267994	0.0358571	0.0550219	0.0397593	0.0610349
-0.267717	0.0358436	0.0550206	0.0397468	0.0610371
-0.267444	0.0358299	0.0550189	0.0397339	0.0610388
-0.267174	0.035816	0.0550168	0.0397207	0.06104
-0.266907	0.0358018	0.0550142	0.0397072	0.0610405
-0.266642	0.0357873	0.0550113	0.0396933	0.0610405
-0.266381	0.0357727	0.055008	0.0396791	0.0610401
-0.266122	0.0357579	0.0550044	0.0396647	0.0610392
-0.265866	0.035743	0.0550004	0.03965	0.0610378
-0.265613	0.0357278	0.0549961	0.0396351	0.061036
-0.265362	0.0357124	0.0549915	0.0396198	0.0610337
-0.265114	0.0356969	0.0549865	0.0396044	0.0610311
-0.264869	0.0356812	0.0549812	0.0395887	0.0610279
-0.264626	0.0356654	0.0549756	0.0395729	0.0610245
-0.264386	0.0356494	0.0549698	0.0395568	0.0610207
-0.264149	0.0356334	0.0549636	0.0395405	0.0610165
-0.263914	0.0356171	0.0549572	0.039524	0.0610118
-0.263682	0.0356008	0.0549506	0.0395074	0.0610069
-0.263452	0.0355844	0.0549437	0.0394905	0.0610015
-0.263224	0.0355678	0.0549365	0.0394735	0.0609958
-0.262999	0.0355512	0.0549292	0.0394563	0.0609898
-0.262777	0.0355344	0.0549215	0.039439	0.0609835
-0.262557	0.0355175	0.0549136	0.0394215	0.0609768
-0.262339	0.0355006	0.0549054	0.0394039	0.0609699
-0.262123	0.0354835	0.0548971	0.0393862	0.0609627
-0.26191	0.0354664	0.0548885	0.0393684	0.0609553
-0.261699	0.0354492	0.0548798	0.0393505	0.0609476
-0.26149	0.0354321	0.054871	0.0393325	0.0609397
-0.261284	0.0354149	0.054862	0.0393144	0.0609315
-0.26108	0.0353976	0.0548528	0.0392963	0.0609231
-0.260878	0.0353803	0.0548435	0.039278	0.0609144
-0.260678	0.0353629	0.054834	0.0392596	0.0609055
-0.26048	0.0353455	0.0548243	0.0392411	0.0608963
-0.260284	0.035328	0.0548145	0.0392226	0.060887
-0.260091	0.0353105	0.0548045	0.039204	0.0608774
-0.259899	0.035293	0.0547943	0.0391854	0.0608676
-0.25971	0.0352755	0.054784	0.0391667	0.0608576
-0.259523	0.0352579	0.0547736	0.039148	0.0608475
-0.259337	0.0352404	0.0547631	0.0391293	0.0608374
-0.259154	0.0352229	0.0547526	0.0391106	0.0608271
-0.258972	0.0352054	0.0547419	0.0390919	0.0608166
-0.258793	0.0351879	0.0547312	0.0390732	0.060806
-0.258615	0.0351705	0.0547204	0.0390545	0.0607954
-0.25844	0.035153	0.0547095	0.0390357	0.0607845
-0.258266	0.0351356	0.0546985	0.0390169	0.0607734
-0.258094	0.0351182	0.0546874	0.0389981	0.0607622
-0.257924	0.0351008	0.0546762	0.0389794	0.0607509
-0.257756	0.0350834	0.054665	0.0389606	0.0607395
-0.257589	0.0350661	0.0546537	0.0389418	0.060728
-0.257425	0.0350488	0.0546423	0.038923	0.0607164
-0.257262	0.0350315	0.0546309	0.0389043	0.0607047
-0.257101	0.0350142	0.0546194	0.0388856	0.0606929
-0.256941	0.034997	0.0546079	0.0388669	0.060681
-0.256783	0.0349798	0.0545963	0.0388483	0.0606691
-0.256627	0.0349627	0.0545847	0.0388297	0.0606571
-0.256473	0.0349457	0.054573	0.0388112	0.0606451
-0.25632	0.0349287	0.0545614	0.0387927	0.0606331
-0.256169	0.0349117	0.0545497	0.0387743	0.060621
-0.25602	0.0348948	0.054538	0.0387559	0.0606089
-0.255872	0.0348781	0.0545263	0.0387377	0.0605968
-0.255725	0.0348613	0.0545146	0.0387194	0.0605845
-0.255581	0.0348446	0.0545028	0.0387011	0.0605722
-0.255438	0.0348279	0.054491	0.0386829	0.0605598
-0.255296	0.0348114	0.0544792	0.0386648	0.0605474
-0.255156	0.0347949	0.0544674	0.0386467	0.0605349
-0.255017	0.0347784	0.0544556	0.0386287	0.0605225
-0.25488	0.034762	0.0544437	0.0386107	0.0605099
-0.254744	0.0347457	0.0544319	0.0385928	0.0604974
-0.25461	0.0347295	0.0544201	0.038575	0.0604849
-0.254477	0.0347133	0.0544082	0.0385573	0.0604723
-0.254346	0.0346972	0.0543965	0.0385396	0.0604598
-0.254216	0.0346812	0.0543846	0.038522	0.0604473
-0.254088	0.0346653	0.0543728	0.0385045	0.0604347
-0.25396	0.0346495	0.0543611	0.0384872	0.0604222
-0.253835	0.0346337	0.0543494	0.0384699	0.0604098
-0.25371	0.0346181	0.0543377	0.0384527	0.0603974
-0.253587	0.0346025	0.054326	0.0384356	0.0603849
-0.253465	0.034587	0.0543143	0.0384186	0.0603725
-0.253345	0.0345716	0.0543027	0.0384016	0.0603601
-0.253225	0.0345563	0.0542911	0.0383848	0.0603478
-0.253107	0.0345411	0.0542795	0.0383681	0.0603354
-0.252991	0.034526	0.054268	0.0383514	0.0603231
-0.252875	0.0345109	0.0542565	0.0383348	0.0603107
-0.252761	0.0344959	0.054245	0.0383183	0.0602984
-0.252648	0.034481	0.0542335	0.0383018	0.060286
-0.252536	0.0344662	0.054222	0.0382855	0.0602737
-0.252426	0.0344515	0.0542106	0.0382692	0.0602613
-0.252316	0.0344369	0.0541992	0.038253	0.060249
-0.252208	0.0344223	0.0541878	0.0382369	0.0602368
-0.252053	0.0344014	0.0541714	0.0382138	0.0602191
-0.251896	0.03438	0.0541547	0.0381902	0.0602009
-0.251737	0.0343582	0.0541374	0.038166	0.0601822
-0.251575	0.0343359	0.0541197	0.0381413	0.0601631
-0.25141	0.0343131	0.0541016	0.038116	0.0601434
-0.251243	0.0342898	0.054083	0.0380903	0.0601233
-0.251073	0.034266	0.0540639	0.0380639	0.0601027
-0.250901	0.0342416	0.0540444	0.038037	0.0600815
-0.250726	0.0342167	0.0540242	0.0380095	0.0600597
-0.250548	0.0341913	0.0540036	0.0379813	0.0600374
-0.250368	0.0341653	0.0539824	0.0379525	0.0600144
-0.250184	0.0341386	0.0539606	0.0379229	0.0599906
-0.249998	0.0341114	0.0539382	0.0378927	0.0599663
-0.249809	0.0340835	0.0539151	0.0378617	0.059941
-0.249618	0.034055	0.0538915	0.03783	0.0599152
-0.249423	0.0340258	0.0538671	0.0377976	0.0598886
-0.249225	0.0339959	0.0538422	0.0377644	0.0598613
-0.249024	0.0339654	0.0538165	0.0377304	0.0598332
-0.24882	0.0339342	0.0537902	0.0376956	0.0598042
-0.248613	0.0339023	0.0537632	0.0376602	0.0597747
-0.248402	0.0338696	0.0537353	0.0376238	0.0597442
-0.248189	0.0338361	0.0537067	0.0375866	0.0597129
-0.247972	0.0338019	0.0536773	0.0375485	0.0596807
-0.247751	0.0337669	0.0536472	0.0375096	0.0596476
-0.247527	0.033731	0.0536161	0.0374696	0.0596135
-0.2473	0.0336942	0.053584	0.0374286	0.0595782
-0.24707	0.0336566	0.0535511	0.0373867	0.059542
-0.246835	0.033618	0.0535172	0.0373437	0.0595046
-0.246597	0.0335785	0.0534824	0.0372996	0.0594662
-0.246356	0.0335381	0.0534465	0.0372545	0.0594266
-0.24611	0.0334967	0.0534096	0.0372082	0.0593858
-0.245861	0.0334544	0.0533717	0.037161	0.059344
-0.245608	0.033411	0.0533326	0.0371125	0.0593008
-0.245351	0.0333665	0.0532924	0.0370629	0.0592564
-0.24509	0.033321	0.0532511	0.0370121	0.0592108
-0.244826	0.0332742	0.0532084	0.0369599	0.0591636
-0.244557	0.0332264	0.0531645	0.0369064	0.0591149
-0.244283	0.0331773	0.0531192	0.0368515	0.0590648
-0.244006	0.0331269	0.0530725	0.0367951	0.059013
-0.243724	0.0330754	0.0530246	0.0367375	0.0589597
-0.243438	0.0330226	0.0529751	0.0366783	0.0589047
-0.243148	0.0329684	0.0529242	0.0366177	0.0588481
-0.242853	0.032913	0.0528718	0.0365556	0.0587898
-0.242553	0.032856	0.0528176	0.0364918	0.0587296
-0.242249	0.0327975	0.0527616	0.0364263	0.0586674
-0.24194	0.0327376	0.052704	0.0363591	0.0586032
-0.241626	0.032676	0.0526445	0.0362901	0.0585369
-0.241308	0.0326129	0.0525831	0.0362192	0.0584684
-0.240984	0.0325482	0.05252	0.0361466	0.0583978
-0.240656	0.0324818	0.0524548	0.036072	0.058325
-0.240322	0.0324136	0.0523875	0.0359954	0.0582497
-0.239984	0.0323437	0.0523181	0.0359169	0.0581721
-0.23964	0.0322718	0.0522463	0.0358362	0.0580918
-0.23929	0.032198	0.0521722	0.0357531	0.0580088
-0.238936	0.0321222	0.0520957	0.0356679	0.057923
-0.238576	0.0320444	0.0520167	0.0355804	0.0578344
-0.23821	0.0319644	0.051935	0.0354903	0.0577426
-0.237838	0.0318824	0.0518508	0.0353979	0.057648
-0.237461	0.0317981	0.0517639	0.035303	0.0575503
-0.237078	0.0317115	0.0516739	0.0352054	0.0574491
-0.236689	0.0316224	0.0515809	0.035105	0.0573443
-0.236294	0.0315309	0.0514847	0.0350017	0.057236
-0.235893	0.0314369	0.0513854	0.0348956	0.0571239
-0.235486	0.0313402	0.0512826	0.0347865	0.0570079
-0.235073	0.031241	0.0511766	0.0346743	0.0568881
-0.234653	0.0311389	0.0510669	0.034559	0.0567642
-0.234226	0.0310339	0.0509534	0.0344404	0.0566359
-0.233793	0.0309259	0.0508358	0.0343182	0.0565029
-0.233353	0.0308149	0.0507143	0.0341926	0.0563653
-0.232907	0.0307008	0.0505889	0.0340635	0.0562231
-0.232453	0.0305834	0.0504589	0.0339306	0.0560758
-0.231993	0.0304627	0.0503245	0.0337939	0.0559233
-0.231525	0.0303386	0.0501854	0.0336532	0.0557654
-0.23105	0.0302109	0.0500416	0.0335085	0.055602
-0.230568	0.0300796	0.0498927	0.0333595	0.0554328
-0.230078	0.0299444	0.0497386	0.0332062	0.0552576
-0.229581	0.0298055	0.0495793	0.0330485	0.0550762
-0.229076	0.0296626	0.0494145	0.0328863	0.0548887
-0.228563	0.0295155	0.0492439	0.0327194	0.0546945
-0.228043	0.0293642	0.0490672	0.0325475	0.0544933
-0.227514	0.0292087	0.0488847	0.0323708	0.0542852
-0.226977	0.0290487	0.0486959	0.032189	0.05407
-0.226432	0.0288843	0.0485007	0.0320022	0.0538474
-0.225878	0.0287151	0.0482987	0.0318099	0.0536171
-0.225316	0.0285412	0.0480897	0.0316122	0.0533787
-0.224745	0.0283624	0.0478738	0.0314089	0.0531323
-0.224165	0.0281788	0.0476508	0.0312001	0.0528778
-0.223576	0.0279899	0.0474202	0.0309854	0.0526147
-0.222978	0.0277959	0.0471819	0.0307648	0.0523427
-0.222371	0.0275966	0.0469357	0.0305382	0.0520616
-0.221755	0.0273919	0.0466815	0.0303056	0.0517716
-0.221129	0.0271819	0.0464191	0.0300668	0.0514722
-0.220493	0.0269661	0.0461483	0.0298216	0.0511631
-0.219847	0.0267447	0.0458686	0.0295699	0.050844
-0.219192	0.0265176	0.0455803	0.0293119	0.0505151
-0.218526	0.0262847	0.0452831	0.0290473	0.050176
-0.21785	0.0260458	0.0449764	0.0287759	0.0498263
-0.217163	0.025801	0.0446606	0.028498	0.0494663
-0.216466	0.0255504	0.0443355	0.0282136	0.0490958
-0.215758	0.0252936	0.0440006	0.0279221	0.0487141
-0.21504	0.0250308	0.0436559	0.0276239	0.0483214
-0.21431	0.0247621	0.0433018	0.0273192	0.0479182
-0.213568	0.0244873	0.0429377	0.0270076	0.0475036
-0.212815	0.0242062	0.0425634	0.026689	0.0470775
-0.212051	0.0239193	0.0421791	0.0263639	0.0466403
-0.211275	0.0236266	0.041785	0.0260323	0.046192
-0.210487	0.0233279	0.0413807	0.0256941	0.0457323
-0.209686	0.0230231	0.040966	0.0253492	0.0452611
-0.208873	0.0227125	0.0405413	0.0249979	0.0447785
-0.208048	0.0223963	0.0401065	0.0246402	0.0442847
-0.20721	0.0220747	0.0396621	0.0242767	0.0437802
-0.206358	0.0217477	0.0392075	0.0239071	0.0432642
-0.205494	0.0214153	0.0387431	0.0235316	0.0427372
-0.204616	0.0210779	0.0382692	0.0231507	0.0421999
-0.203725	0.0207358	0.0377862	0.0227646	0.0416523
-0.20282	0.020389	0.0372938	0.0223735	0.0410946
-0.201901	0.0200375	0.0367921	0.0219774	0.0405264
-0.200967	0.0196823	0.0362821	0.0215771	0.039949
-0.20002	0.0193231	0.0357636	0.0211726	0.0393624
-0.199057	0.0189604	0.0352371	0.0207644	0.038767
-0.19808	0.0185943	0.0347028	0.0203528	0.0381633
-0.197087	0.0182253	0.0341611	0.0199381	0.0375515
-0.19608	0.0178535	0.0336122	0.0195207	0.0369321
-0.195056	0.0174796	0.033057	0.0191012	0.036306
-0.194017	0.0171043	0.0324964	0.0186804	0.0356742
-0.192962	0.0167278	0.0319306	0.0182586	0.0350369
-0.19189	0.0163501	0.0313596	0.0178358	0.0343944
-0.190802	0.0159718	0.0307842	0.0174127	0.0337473
-0.189696	0.0155934	0.030205	0.0169899	0.0330965
-0.188574	0.0152153	0.0296229	0.0165679	0.032443
-0.187435	0.014838	0.0290382	0.0161471	0.0317872
-0.186277	0.0144619	0.0284517	0.0157282	0.0311299
-0.185102	0.0140877	0.0278643	0.0153117	0.0304722
-0.183909	0.013716	0.0272768	0.0148982	0.0298147
-0.182697	0.0133471	0.0266897	0.0144883	0.0291583
-0.181467	0.0129812	0.0261036	0.0140822	0.0285035
-0.180217	0.0126188	0.025519	0.0136805	0.0278512
-0.178948	0.0122605	0.024937	0.0132837	0.0272024
-0.17766	0.0119068	0.0243582	0.0128924	0.0265578
-0.176351	0.0115579	0.0237833	0.0125069	0.0259182
-0.175022	0.0112144	0.023213	0.0121277	0.0252841
-0.173673	0.0108769	0.0226482	0.0117554	0.0246566
-0.172303	0.0105457	0.0220897	0.0113904	0.0240366
-0.170911	0.0102209	0.0215378	0.0110328	0.0234243
-0.169498	0.00990291	0.020993	0.0106832	0.0228206
-0.168064	0.00959208	0.0204562	0.0103417	0.0222263
-0.166607	0.00928868	0.0199279	0.0100088	0.0216419
-0.165127	0.00899293	0.0194085	0.00968473	0.0210679
-0.163625	0.00870523	0.0188986	0.00936974	0.020505
-0.162099	0.0084259	0.018399	0.00906408	0.0199535
-0.160549	0.00815484	0.0179096	0.00876779	0.0194139
-0.158976	0.00789223	0.0174311	0.00848102	0.0188866
-0.157379	0.00763839	0.0169639	0.00820402	0.0183722
-0.155756	0.00739334	0.0165084	0.00793684	0.0178708
-0.154109	0.00715711	0.0160646	0.00767949	0.0173827
-0.152436	0.00692961	0.0156325	0.0074319	0.0169078
-0.150737	0.00671095	0.0152124	0.00719413	0.0164463
-0.149012	0.00650111	0.0148044	0.00696609	0.0159985
-0.14726	0.00630042	0.0144092	0.00674796	0.0155645
-0.145481	0.00610879	0.0140268	0.00653974	0.0151447
-0.143674	0.005926	0.0136569	0.00634118	0.0147387
-0.14184	0.00575157	0.0132989	0.00615168	0.0143456
-0.139977	0.00558595	0.0129535	0.00597176	0.0139664
-0.138085	0.00542877	0.0126203	0.005801	0.0136004
-0.136164	0.00528017	0.0122996	0.00563953	0.0132481
-0.134213	0.00514103	0.011993	0.00548798	0.0129106
-0.132233	0.00500853	0.0116958	0.00534392	0.0125839
-0.130221	0.00488491	0.0114118	0.00520919	0.0122713
-0.128178	0.00476895	0.0111391	0.00508269	0.0119708
-0.126104	0.00466113	0.0108787	0.00496476	0.0116833
-0.121561	0.00445727	0.010362	0.00474071	0.0111113
-0.117181	0.00429784	0.00992648	0.00456418	0.0106273
-0.112958	0.00417677	0.00956249	0.00442818	0.01022
-0.108887	0.0040848	0.00925497	0.00432351	0.00987457
-0.104963	0.00401844	0.00899813	0.00424603	0.00958403
-0.10118	0.00397323	0.00878464	0.00419092	0.00934037
-0.0975328	0.00394537	0.00860812	0.00415406	0.00913645
-0.0940168	0.00393234	0.00846426	0.0041328	0.00896772
-0.0906272	0.00393143	0.0083484	0.00412432	0.00882924
-0.0873595	0.00394037	0.00825645	0.00412615	0.00871653
-0.0842093	0.00395773	0.00818584	0.00413679	0.00862681
-0.0811723	0.00398176	0.00813346	0.00415435	0.0085566
-0.0782446	0.0040108	0.00809623	0.0041772	0.00850292
-0.0754221	0.00404382	0.00807214	0.00420421	0.0084635
-0.0727011	0.00407977	0.00805921	0.00423428	0.00843617
-0.070078	0.00411767	0.00805564	0.00426645	0.00841911
-0.0675492	0.00415671	0.00805976	0.00429979	0.00841037
-0.0651113	0.00419631	0.00807027	0.00433375	0.00840862
-0.062761	0.00423598	0.0080861	0.00436781	0.00841267
-0.0604953	0.00427533	0.0081064	0.00440163	0.00842171
-0.0583111	0.00431364	0.00812979	0.00443448	0.00843428
-0.0562054	0.00435074	0.00815561	0.00446611	0.00844958
-0.0541754	0.00438643	0.00818318	0.00449642	0.00846709
-0.0522184	0.0044205	0.00821197	0.00452521	0.00848623
-0.0503317	0.00445289	0.00824163	0.00455231	0.00850644
-0.0485129	0.00448332	0.00827165	0.00457755	0.00852731
-0.0467596	0.0045118	0.00830166	0.00460099	0.00854858
-0.0450692	0.00453835	0.00833137	0.00462257	0.00856984
-0.0434396	0.00456291	0.00836059	0.00464221	0.00859076
-0.0418687	0.00458547	0.00838909	0.00465996	0.00861124
-0.0403542	0.00460613	0.00841678	0.00467597	0.0086313
-0.0388942	0.00462492	0.00844369	0.00469023	0.00865082
-0.0374866	0.00464185	0.0084696	0.00470269	0.00866948
-0.0361297	0.00465707	0.00849447	0.00471354	0.00868732
-0.0348216	0.00467059	0.00851822	0.00472285	0.00870434
-0.0335605	0.00468247	0.00854085	0.00473068	0.00872053
-0.0323448	0.00469287	0.00856246	0.00473713	0.00873588
-0.0311727	0.0047018	0.00858297	0.0047422	0.00875029
-0.0300429	0.00470946	0.00860247	0.0047461	0.00876386
-0.0289536	0.00471584	0.00862094	0.00474883	0.00877661
-0.0279035	0.00472102	0.00863842	0.00475053	0.00878862
-0.0268912	0.0047251	0.0086549	0.00475125	0.00879985
-0.0259153	0.00472823	0.00867047	0.00475112	0.00881034
-0.0249744	0.00473042	0.00868516	0.00475013	0.00882006
-0.0240674	0.00473174	0.00869902	0.00474836	0.00882908
-0.023193	0.00473232	0.00871207	0.00474595	0.00883746
-0.0223501	0.00473219	0.00872434	0.00474297	0.00884528
-0.0215374	0.00473137	0.00873587	0.0047394	0.00885252
-0.020754	0.00473001	0.00874672	0.00473538	0.00885923
-0.0199988	0.00472815	0.00875692	0.00473097	0.00886544
-0.0192707	0.0047258	0.00876653	0.00472615	0.00887116
-0.0185687	0.00472306	0.00877557	0.00472099	0.00887642
-0.0178921	0.00471999	0.00878408	0.00471559	0.00888127
-0.0172397	0.00471654	0.00879204	0.00470992	0.00888573
-0.0166108	0.00471285	0.00879952	0.00470409	0.00888984
-0.0160046	0.00470894	0.00880655	0.00469812	0.00889362
-0.0154201	0.00470478	0.00881313	0.00469199	0.00889708
-0.0148566	0.00470049	0.00881933	0.0046858	0.00890024
-0.0143134	0.00469604	0.00882514	0.00467951	0.00890313
-0.0137898	0.00469149	0.00883061	0.0046732	0.00890576
-0.0132849	0.00468687	0.00883575	0.00466688	0.00890818
-0.0127983	0.00468217	0.00884057	0.00466055	0.00891037
-0.0123291	0.00467746	0.00884512	0.00465427	0.00891237
-0.0118768	0.00467268	0.00884938	0.00464796	0.00891416
-0.0114407	0.00466792	0.00885339	0.00464176	0.0089158
-0.0110203	0.00466315	0.00885715	0.0046356	0.00891728
-0.0106151	0.00465842	0.00886069	0.00462953	0.00891863
-0.0102244	0.00465372	0.00886401	0.00462355	0.00891984
-0.00984778	0.00464907	0.00886715	0.00461766	0.00892093
-0.00948469	0.00464445	0.00887009	0.00461186	0.0089219
-0.00913465	0.00463991	0.00887287	0.00460618	0.00892277
-0.0087972	0.00463542	0.00887548	0.0046006	0.00892355
-0.00847189	0.00463102	0.00887794	0.00459515	0.00892424
-0.00815827	0.00462668	0.00888025	0.00458981	0.00892485
-0.00785593	0.00462245	0.00888244	0.00458461	0.00892539
-0.00756446	0.00461826	0.00888449	0.0045795	0.00892585
-0.00728347	0.0046142	0.00888643	0.00457454	0.00892626
-0.00701259	0.0046102	0.00888825	0.00456969	0.0089266
-0.00675144	0.00460631	0.00888998	0.00456497	0.0089269
-0.00649969	0.00460252	0.0088916	0.00456039	0.00892715
-0.00625699	0.00459881	0.00889313	0.00455592	0.00892735
-0.00602301	0.00459521	0.00889459	0.0045516	0.00892752
-0.00579745	0.00459168	0.00889595	0.00454736	0.00892765
-0.00558	0.00458825	0.00889724	0.00454326	0.00892775
-0.00537037	0.00458493	0.00889846	0.00453929	0.00892783
-0.00516827	0.00458168	0.00889961	0.00453542	0.00892788
-0.00497344	0.00457854	0.0089007	0.00453169	0.0089279
-0.00478562	0.00457549	0.00890173	0.00452807	0.00892791
-0.00460455	0.00457251	0.0089027	0.00452454	0.00892789
-0.00443	0.00456963	0.00890362	0.00452113	0.00892786
-0.00426172	0.00456684	0.0089045	0.00451783	0.00892781
-0.00409949	0.00456412	0.00890532	0.00451463	0.00892774
-0.00394309	0.00456149	0.0089061	0.00451153	0.00892767
-0.00379232	0.00455896	0.00890685	0.00450855	0.00892759
-0.00364696	0.00455648	0.00890754	0.00450564	0.0089275
-0.00350684	0.00455409	0.00890821	0.00450284	0.0089274
-0.00337175	0.00455179	0.00890884	0.00450013	0.00892729
-0.00324152	0.00454955	0.00890944	0.00449751	0.00892718
-0.00311598	0.00454738	0.00891001	0.00449497	0.00892706
-0.00299495	0.00454528	0.00891054	0.00449251	0.00892693
-0.00287826	0.00454325	0.00891106	0.00449015	0.00892681
-0.00276578	0.00454129	0.00891155	0.00448786	0.00892668
-0.00265734	0.00453939	0.00891201	0.00448564	0.00892655
-0.0025528	0.00453755	0.00891244	0.0044835	0.00892642
-0.00245202	0.00453578	0.00891286	0.00448144	0.00892629
-0.00235486	0.00453407	0.00891326	0.00447945	0.00892616
-0.0022612	0.00453241	0.00891364	0.00447752	0.00892602
-0.0021709	0.0045308	0.008914	0.00447564	0.00892589
-0.00208385	0.00452925	0.00891434	0.00447384	0.00892575
-0.00199993	0.00452775	0.00891466	0.00447211	0.00892562
-0.00191903	0.00452631	0.00891497	0.00447043	0.00892549
-0.00184104	0.00452491	0.00891527	0.00446881	0.00892536
-0.00176585	0.00452356	0.00891555	0.00446725	0.00892522
-0.00169336	0.00452226	0.00891582	0.00446574	0.00892509
-0.00162348	0.004521	0.00891607	0.00446428	0.00892497
-0.00155612	0.00451979	0.00891632	0.00446288	0.00892485
-0.00149118	0.00451862	0.00891656	0.00446152	0.00892473
-0.00142857	0.00451749	0.00891678	0.00446022	0.00892461
-0.00136821	0.0045164	0.00891699	0.00445895	0.00892449
-0.00131002	0.00451534	0.00891719	0.00445773	0.00892437
-0.00125393	0.00451432	0.00891738	0.00445655	0.00892426
-0.00119985	0.00451333	0.00891757	0.00445542	0.00892415
-0.00114772	0.00451239	0.00891775	0.00445432	0.00892404
-0.00109746	0.00451147	0.00891792	0.00445327	0.00892393
-0.00104901	0.00451059	0.00891808	0.00445225	0.00892383
-0.0010023	0.00450974	0.00891824	0.00445127	0.00892373
-0.00095727	0.00450891	0.00891838	0.00445031	0.00892363
-0.000913859	0.00450812	0.00891853	0.0044494	0.00892353
-0.00087201	0.00450735	0.00891866	0.00444851	0.00892344
-0.000831665	0.00450661	0.00891879	0.00444766	0.00892335
-0.000792771	0.0045059	0.00891891	0.00444684	0.00892326
-0.000755276	0.00450521	0.00891903	0.00444605	0.00892317
-0.000719128	0.00450455	0.00891915	0.00444529	0.00892309
-0.000684281	0.00450391	0.00891926	0.00444455	0.00892301
-0.000650687	0.0045033	0.00891936	0.00444384	0.00892293
-0.0006183	0.00450271	0.00891946	0.00444316	0.00892285
-0.000587078	0.00450213	0.00891956	0.00444249	0.00892278
-0.000556979	0.00450157	0.00891965	0.00444185	0.0089227
-0.000527962	0.00450104	0.00891974	0.00444124	0.00892263
-0.000499988	0.00450052	0.00891982	0.00444064	0.00892256
-0.000473021	0.00450002	0.0089199	0.00444007	0.0089225
-0.000447023	0.00449954	0.00891998	0.00443952	0.00892243
-0.00042196	0.00449908	0.00892006	0.00443899	0.00892237
-0.000397798	0.00449863	0.00892013	0.00443847	0.00892231
-0.000374504	0.0044982	0.0089202	0.00443798	0.00892225
-0.000352049	0.00449779	0.00892026	0.0044375	0.00892219
-0.000330401	0.00449739	0.00892032	0.00443704	0.00892214
-0.000309531	0.004497	0.00892039	0.0044366	0.00892208
-0.000289412	0.00449663	0.00892045	0.00443617	0.00892203
-0.000270016	0.00449627	0.0089205	0.00443576	0.00892198
-0.000251317	0.00449593	0.00892056	0.00443536	0.00892193
-0.000233291	0.00449559	0.00892061	0.00443498	0.00892189
-0.000215913	0.00449527	0.00892066	0.00443461	0.00892184
-0.00019916	0.00449496	0.00892071	0.00443425	0.0089218
-0.000183009	0.00449466	0.00892075	0.0044339	0.00892176
-0.000167439	0.00449437	0.0089208	0.00443357	0.00892171
-0.000152429	0.00449409	0.00892084	0.00443325	0.00892167
-0.000137959	0.00449382	0.00892088	0.00443294	0.00892164
-0.000124009	0.00449356	0.00892092	0.00443264	0.0089216
-0.000110561	0.00449331	0.00892096	0.00443236	0.00892156
-9.75957e-05	0.00449307	0.00892099	0.00443208	0.00892153
-8.5097e-05	0.00449284	0.00892103	0.00443182	0.00892149
-7.30478e-05	0.00449261	0.00892106	0.00443156	0.00892146
-6.14318e-05	0.0044924	0.00892109	0.00443131	0.00892143
-5.02335e-05	0.00449219	0.00892112	0.00443107	0.0089214
-3.94378e-05	0.00449199	0.00892115	0.00443084	0.00892137
-2.90304e-05	0.0044918	0.00892118	0.00443062	0.00892134
-1.89971e-05	0.00449161	0.00892121	0.00443041	0.00892131
-9.32467e-06	0.00449143	0.00892123	0.0044302	0.00892129
0	0.00449126	0.00892126	0.00443	0.00892126
9.32467e-06	0.00449108	0.00892129	0.0044298	0.00892123
1.89971e-05	0.0044909	0.00892131	0.0044296	0.00892121
2.90304e-05	0.00449072	0.00892134	0.00442938	0.00892118
3.94378e-05	0.00449052	0.00892137	0.00442916	0.00892115
5.02335e-05	0.00449032	0.0089214	0.00442893	0.00892112
6.14318e-05	0.00449012	0.00892143	0.00442869	0.00892109
7.30478e-05	0.0044899	0.00892146	0.00442844	0.00892106
8.5097e-05	0.00448968	0.00892149	0.00442819	0.00892103
9.75957e-05	0.00448944	0.00892153	0.00442792	0.00892099
0.000110561	0.0044892	0.00892156	0.00442765	0.00892096
0.000124009	0.00448895	0.0089216	0.00442736	0.00892092
0.000137959	0.00448869	0.00892164	0.00442706	0.00892088
0.000152429	0.00448842	0.00892167	0.00442675	0.00892084
0.000167439	0.00448814	0.00892171	0.00442643	0.0089208
0.000183009	0.00448785	0.00892176	0.0044261	0.00892075
0.00019916	0.00448755	0.0089218	0.00442575	0.00892071
0.000215913	0.00448723	0.00892184	0.00442539	0.00892066
0.000233291	0.00448691	0.00892189	0.00442502	0.00892061
0.000251317	0.00448657	0.00892193	0.00442463	0.00892056
0.000270016	0.00448622	0.00892198	0.00442423	0.0089205
0.000289412	0.00448586	0.00892203	0.00442382	0.00892045
0.000309531	0.00448548	0.00892208	0.00442338	0.00892039
0.000330401	0.00448509	0.00892214	0.00442294	0.00892032
0.000352049	0.00448469	0.00892219	0.00442247	0.00892026
0.000374504	0.00448427	0.00892225	0.00442199	0.0089202
0.000397798	0.00448383	0.00892231	0.00442149	0.00892013
0.00042196	0.00448338	0.00892237	0.00442098	0.00892006
0.000447023	0.00448291	0.00892243	0.00442044	0.00891998
0.000473021	0.00448243	0.0089225	0.00441988	0.0089199
0.000499988	0.00448192	0.00892256	0.00441931	0.00891982
0.000527962	0.0044814	0.00892263	0.0044187	0.00891974
0.000556979	0.00448085	0.0089227	0.00441808	0.00891965
0.000587078	0.00448028	0.00892278	0.00441743	0.00891956
0.0006183	0.00447969	0.00892285	0.00441676	0.00891946
0.000650687	0.00447909	0.00892293	0.00441606	0.00891936
0.000684281	0.00447846	0.00892301	0.00441534	0.00891926
0.000719128	0.0044778	0.00892309	0.00441459	0.00891915
0.000755276	0.00447712	0.00892317	0.00441382	0.00891903
0.000792771	0.00447642	0.00892326	0.00441301	0.00891891
0.000831665	0.00447569	0.00892335	0.00441218	0.00891879
0.00087201	0.00447493	0.00892344	0.00441131	0.00891866
0.000913859	0.00447414	0.00892353	0.00441041	0.00891853
0.00095727	0.00447332	0.00892363	0.00440947	0.00891838
0.0010023	0.00447246	0.00892373	0.0044085	0.00891824
0.00104901	0.00447158	0.00892383	0.00440749	0.00891808
0.00109746	0.00447067	0.00892393	0.00440644	0.00891792
0.00114772	0.00446972	0.00892404	0.00440536	0.00891775
0.00119985	0.00446873	0.00892415	0.00440424	0.00891757
0.00125393	0.0044677	0.00892426	0.00440307	0.00891738
0.00131002	0.00446664	0.00892437	0.00440185	0.00891719
0.00136821	0.00446553	0.00892449	0.00440059	0.00891699
0.00142857	0.00446439	0.00892461	0.00439929	0.00891678
0.00149118	0.0044632	0.00892473	0.00439794	0.00891656
0.00155612	0.00446197	0.00892485	0.00439653	0.00891632
0.00162348	0.00446069	0.00892497	0.00439507	0.00891607
0.00169336	0.00445936	0.00892509	0.00439356	0.00891582
0.00176585	0.00445798	0.00892522	0.00439199	0.00891555
0.00184104	0.00445654	0.00892536	0.00439036	0.00891527
0.00191903	0.00445505	0.00892549	0.00438866	0.00891497
0.00199993	0.00445351	0.00892562	0.00438691	0.00891466
0.00208385	0.00445191	0.00892575	0.00438509	0.00891434
0.0021709	0.00445024	0.00892589	0.0043832	0.008914
0.0022612	0.00444851	0.00892602	0.00438123	0.00891364
0.00235486	0.00444671	0.00892616	0.00437919	0.00891326
0.00245202	0.00444485	0.00892629	0.00437708	0.00891286
0.0025528	0.00444292	0.00892642	0.00437489	0.00891244
0.00265734	0.00444091	0.00892655	0.00437262	0.00891201
0.00276578	0.00443883	0.00892668	0.00437026	0.00891155
0.00287826	0.00443666	0.00892681	0.00436781	0.00891106
0.00299495	0.00443442	0.00892693	0.00436527	0.00891054
0.00311598	0.00443209	0.00892706	0.00436263	0.00891001
0.00324152	0.00442967	0.00892718	0.00435989	0.00890944
0.00337175	0.00442716	0.00892729	0.00435705	0.00890884
0.00350684	0.00442456	0.0089274	0.00435412	0.00890821
0.00364696	0.00442185	0.0089275	0.00435106	0.00890754
0.00379232	0.00441904	0.00892759	0.00434789	0.00890685
0.00394309	0.00441614	0.00892767	0.00434461	0.0089061
0.00409949	0.00441312	0.00892774	0.0043412	0.00890532
0.00426172	0.00440997	0.00892781	0.00433766	0.0089045
0.00443	0.00440672	0.00892786	0.00433399	0.00890362
0.00460455	0.00440335	0.00892789	0.00433019	0.0089027
0.00478562	0.00439984	0.00892791	0.00432624	0.00890173
0.00497344	0.00439621	0.0089279	0.00432216	0.0089007
0.00516827	0.00439245	0.00892788	0.00431793	0.00889961
0.00537037	0.00438854	0.00892783	0.00431353	0.00889846
0.00558	0.00438449	0.00892775	0.00430899	0.00889724
0.00579745	0.00438029	0.00892765	0.00430427	0.00889595
0.00602301	0.00437593	0.00892752	0.00429937	0.00889459
0.00625699	0.00437143	0.00892735	0.00429433	0.00889313
0.00649969	0.00436676	0.00892715	0.00428908	0.0088916
0.00675144	0.00436193	0.0089269	0.00428367	0.00888998
0.00701259	0.00435691	0.0089266	0.00427805	0.00888825
0.00728347	0.00435172	0.00892626	0.00427223	0.00888643
0.00756446	0.00434635	0.00892585	0.00426623	0.00888449
0.00785593	0.00434078	0.00892539	0.00425999	0.00888244
0.00815827	0.00433504	0.00892485	0.00425357	0.00888025
0.00847189	0.00432909	0.00892424	0.00424692	0.00887794
0.0087972	0.00432295	0.00892355	0.00424006	0.00887548
0.00913465	0.00431659	0.00892277	0.00423296	0.00887287
0.00948469	0.00431004	0.0089219	0.00422564	0.00887009
0.00984778	0.00430327	0.00892093	0.00421808	0.00886715
0.0102244	0.00429629	0.00891984	0.0042103	0.00886401
0.0106151	0.0042891	0.00891863	0.00420226	0.00886069
0.0110203	0.00428169	0.00891728	0.00419399	0.00885715
0.0114407	0.00427405	0.0089158	0.00418547	0.00885339
0.0118768	0.0042662	0.00891416	0.0041767	0.00884938
0.0123291	0.0042581	0.00891237	0.00416766	0.00884512
0.0127983	0.00424982	0.00891037	0.0041584	0.00884057
0.0132849	0.0042413	0.00890818	0.00414887	0.00883575
0.0137898	0.00423257	0.00890576	0.00413912	0.00883061
0.0143134	0.00422361	0.00890313	0.0041291	0.00882514
0.0148566	0.00421444	0.00890024	0.00411883	0.00881933
0.0154201	0.00420508	0.00889708	0.00410835	0.00881313
0.0160046	0.0041955	0.00889362	0.00409762	0.00880655
0.0166108	0.00418575	0.00888984	0.00408668	0.00879952
0.0172397	0.00417581	0.00888573	0.0040755	0.00879204
0.0178921	0.00416568	0.00888127	0.00406409	0.00878408
0.0185687	0.00415543	0.00887642	0.00405251	0.00877557
0.0192707	0.00414502	0.00887116	0.00404072	0.00876653
0.0199988	0.00413447	0.00886544	0.00402877	0.00875692
0.020754	0.00412385	0.00885923	0.00401671	0.00874672
0.0215374	0.00411312	0.00885252	0.0040045	0.00873587
0.0223501	0.00410231	0.00884528	0.00399215	0.00872434
0.023193	0.00409151	0.00883746	0.00397975	0.00871207
0.0240674	0.00408072	0.00882908	0.00396728	0.00869902
0.0249744	0.00406993	0.00882006	0.00395474	0.00868516
0.0259153	0.00405922	0.00881034	0.00394224	0.00867047
0.0268912	0.0040486	0.00879985	0.0039298	0.0086549
0.0279035	0.00403809	0.00878862	0.0039174	0.00863842
0.0289536	0.00402778	0.00877661	0.0039051	0.00862094
0.0300429	0.00401775	0.00876386	0.003893	0.00860247
0.0311727	0.00400808	0.00875029	0.00388116	0.00858297
0.0323448	0.00399875	0.00873588	0.00386959	0.00856246
0.0335605	0.00398985	0.00872053	0.00385837	0.00854085
0.0348216	0.00398149	0.00870434	0.00384763	0.00851822
0.0361297	0.00397378	0.00868732	0.00383741	0.00849447
0.0374866	0.00396679	0.00866948	0.00382775	0.0084696
0.0388942	0.00396058	0.00865082	0.00381877	0.00844369
0.0403542	0.00395533	0.0086313	0.00381065	0.00841678
0.0418687	0.00395129	0.00861124	0.00380362	0.00838909
0.0434396	0.00394854	0.00859076	0.00379768	0.00836059
0.0450692	0.00394726	0.00856984	0.00379303	0.00833137
0.0467596	0.00394759	0.00854858	0.00378986	0.00830166
0.0485129	0.00394976	0.00852731	0.00378833	0.00827165
0.0503317	0.00395412	0.00850644	0.00378874	0.00824163
0.0522184	0.00396102	0.00848623	0.00379147	0.00821197
0.0541754	0.00397067	0.00846709	0.00379675	0.00818318
0.0562054	0.00398347	0.00844958	0.00380486	0.00815561
0.0583111	0.0039998	0.00843428	0.00381615	0.00812979
0.0604953	0.00402008	0.00842171	0.00383107	0.0081064
0.062761	0.00404486	0.00841267	0.00385011	0.0080861
0.0651113	0.00407487	0.00840862	0.00387396	0.00807027
0.0675492	0.00411058	0.00841037	0.00390306	0.00805976
0.070078	0.00415266	0.00841911	0.00393797	0.00805564
0.0727011	0.00420189	0.00843617	0.00397943	0.00805921
0.0754221	0.00425929	0.0084635	0.00402833	0.00807214
0.0782446	0.00432572	0.00850292	0.00408543	0.00809623
0.0811723	0.00440225	0.0085566	0.0041517	0.00813346
0.0842093	0.00449002	0.00862681	0.00422812	0.00818584
0.0873595	0.00459039	0.00871653	0.00431609	0.00825645
0.0906272	0.00470492	0.00882924	0.00441697	0.0083484
0.0940168	0.00483492	0.00896772	0.00453192	0.00846426
0.0975328	0.00498239	0.00913645	0.00466275	0.00860812
0.10118	0.00514944	0.00934037	0.00481141	0.00878464
0.104963	0.00533801	0.00958403	0.00497969	0.00899813
0.108887	0.00555106	0.00987457	0.00517017	0.00925497
0.112958	0.0057918	0.01022	0.00538572	0.00956249
0.117181	0.00606315	0.0106273	0.00562864	0.00992648
0.121561	0.00637059	0.0111113	0.00590471	0.010362
0.126104	0.00671858	0.0116833	0.00621755	0.0108787
0.128178	0.00688815	0.0119708	0.0063702	0.0111391
0.130221	0.00706206	0.0122713	0.00652692	0.0114118
0.132233	0.00724002	0.0125839	0.00668722	0.0116958
0.134213	0.00742261	0.0129106	0.00685201	0.011993
0.136164	0.00760862	0.0132481	0.00701941	0.0122996
0.138085	0.00779944	0.0136004	0.00719152	0.0126203
0.139977	0.00799461	0.0139664	0.00736755	0.0129535
0.14184	0.00819389	0.0143456	0.0075473	0.0132989
0.143674	0.00839756	0.0147387	0.00773093	0.0136569
0.145481	0.008605	0.0151447	0.00791803	0.0140268
0.14726	0.00881659	0.0155645	0.00810882	0.0144092
0.149012	0.0090324	0.0159985	0.00830331	0.0148044
0.150737	0.00925222	0.0164463	0.00850141	0.0152124
0.152436	0.00947585	0.0169078	0.00870285	0.0156325
0.154109	0.0097032	0.0173827	0.0089075	0.0160646
0.155756	0.00993397	0.0178708	0.00911506	0.0165084
0.157379	0.0101681	0.0183722	0.00932553	0.0169639
0.158976	0.0104056	0.0188866	0.00953882	0.0174311
0.160549	0.0106461	0.0194139	0.00975478	0.0179096
0.162099	0.0108894	0.0199535	0.00997305	0.018399
0.163625	0.0111352	0.020505	0.0101934	0.0188986
0.165127	0.0113832	0.0210679	0.0104155	0.0194085
0.166607	0.0116331	0.0216419	0.0106392	0.0199279
0.168064	0.0118846	0.0222263	0.0108641	0.0204562
0.169498	0.0121375	0.0228206	0.0110901	0.020993
0.170911	0.0123915	0.0234243	0.0113169	0.0215378
0.172303	0.0126462	0.0240366	0.0115441	0.0220897
0.173673	0.0129012	0.0246566	0.0117714	0.0226482
0.175022	0.0131564	0.0252841	0.0119986	0.023213
0.176351	0.0134113	0.0259182	0.0122255	0.0237833
0.17766	0.0136654	0.0265578	0.0124515	0.0243582
0.178948	0.0139187	0.0272024	0.0126765	0.024937
0.180217	0.0141707	0.0278512	0.0129002	0.025519
0.181467	0.0144213	0.0285035	0.0131224	0.0261036
0.182697	0.01467	0.0291583	0.0133427	0.0266897
0.183909	0.0149164	0.0298147	0.0135608	0.0272768
0.185102	0.0151605	0.0304722	0.0137766	0.0278643
0.186277	0.0154017	0.0311299	0.0139898	0.0284517
0.187435	0.0156401	0.0317872	0.0142002	0.0290382
0.188574	0.0158751	0.032443	0.0144076	0.0296229
0.189696	0.0161067	0.0330965	0.0146117	0.030205
0.190802	0.0163346	0.0337473	0.0148124	0.0307842
0.19189	0.0165586	0.0343944	0.0150095	0.0313596
0.192962	0.0167784	0.0350369	0.0152028	0.0319306
0.194017	0.0169937	0.0356742	0.015392	0.0324964
0.195056	0.0172048	0.036306	0.0155774	0.033057
0.19608	0.0174114	0.0369321	0.0157587	0.0336122
0.197087	0.0176134	0.0375515	0.0159358	0.0341611
0.19808	0.0178105	0.0381633	0.0161085	0.0347028
0.199057	0.0180026	0.038767	0.0162767	0.0352371
0.20002	0.0181898	0.0393624	0.0164405	0.0357636
0.200967	0.018372	0.039949	0.0165998	0.0362821
0.201901	0.018549	0.0405264	0.0167546	0.0367921
0.20282	0.018721	0.0410946	0.0169048	0.0372938
0.203725	0.0188877	0.0416523	0.0170504	0.0377862
0.204616	0.0190492	0.0421999	0.0171913	0.0382692
0.205494	0.0192057	0.0427372	0.0173278	0.0387431
0.206358	0.0193571	0.0432642	0.0174599	0.0392075
0.20721	0.0195034	0.0437802	0.0175873	0.0396621
0.208048	0.0196445	0.0442847	0.0177102	0.0401065
0.208873	0.0197807	0.0447785	0.0178288	0.0405413
0.209686	0.0199119	0.0452611	0.017943	0.040966
0.210487	0.0200382	0.0457323	0.0180529	0.0413807
0.211275	0.0201597	0.046192	0.0181584	0.041785
0.212051	0.0202764	0.0466403	0.0182598	0.0421791
0.212815	0.0203885	0.0470775	0.0183571	0.0425634
0.213568	0.020496	0.0475036	0.0184504	0.0429377
0.21431	0.020599	0.0479182	0.0185397	0.0433018
0.21504	0.0206975	0.0483214	0.0186251	0.0436559
0.215758	0.0207919	0.0487141	0.0187069	0.0440006
0.216466	0.0208822	0.0490958	0.0187851	0.0443355
0.217163	0.0209683	0.0494663	0.0188596	0.0446606
0.21785	0.0210504	0.0498263	0.0189306	0.0449764
0.218526	0.0211287	0.050176	0.0189983	0.0452831
0.219192	0.0212032	0.0505151	0.0190627	0.0455803
0.219847	0.0212741	0.050844	0.0191239	0.0458686
0.220493	0.0213415	0.0511631	0.0191821	0.0461483
0.221129	0.0214054	0.0514722	0.0192373	0.0464191
0.221755	0.021466	0.0517716	0.0192895	0.0466815
0.222371	0.0215234	0.0520616	0.0193391	0.0469357
0.222978	0.0215778	0.0523427	0.019386	0.0471819
0.223576	0.0216293	0.0526147	0.0194303	0.0474202
0.224165	0.0216777	0.0528778	0.0194721	0.0476508
0.224745	0.0217234	0.0531323	0.0195114	0.0478738
0.225316	0.0217665	0.0533787	0.0195485	0.0480897
0.225878	0.0218071	0.0536171	0.0195835	0.0482987
0.226432	0.0218453	0.0538474	0.0196164	0.0485007
0.226977	0.0218809	0.05407	0.0196472	0.0486959
0.227514	0.0219144	0.0542852	0.019676	0.0488847
0.228043	0.0219458	0.0544933	0.019703	0.0490672
0.228563	0.0219751	0.0546945	0.0197284	0.0492439
0.229076	0.0220024	0.0548887	0.0197519	0.0494145
0.229581	0.0220278	0.0550762	0.0197738	0.0495793
0.230078	0.0220514	0.0552576	0.0197942	0.0497386
0.230568	0.0220733	0.0554328	0.0198132	0.0498927
0.23105	0.0220936	0.055602	0.0198307	0.0500416
0.231525	0.0221122	0.0557654	0.0198468	0.0501854
0.231993	0.0221294	0.0559233	0.0198618	0.0503245
0.232453	0.0221452	0.0560758	0.0198755	0.0504589
0.232907	0.0221596	0.0562231	0.0198881	0.0505889
0.233353	0.0221727	0.0563653	0.0198995	0.0507143
0.233793	0.0221847	0.0565029	0.01991	0.0508358
0.234226	0.0221955	0.0566359	0.0199195	0.0509534
0.234653	0.0222052	0.0567642	0.019928	0.0510669
0.235073	0.0222138	0.0568881	0.0199356	0.0511766
0.235486	0.0222215	0.0570079	0.0199424	0.0512826
0.235893	0.0222283	0.0571239	0.0199485	0.0513854
0.236294	0.0222342	0.057236	0.0199538	0.0514847
0.236689	0.0222393	0.0573443	0.0199584	0.0515809
0.237078	0.0222437	0.0574491	0.0199624	0.0516739
0.237461	0.0222473	0.0575503	0.0199658	0.0517639
0.237838	0.0222501	0.057648	0.0199684	0.0518508
0.23821	0.0222523	0.0577426	0.0199706	0.051935
0.238576	0.022254	0.0578344	0.0199723	0.0520167
0.238936	0.0222551	0.057923	0.0199735	0.0520957
0.23929	0.0222556	0.0580088	0.0199742	0.0521722
0.23964	0.0222557	0.0580918	0.0199745	0.0522463
0.239984	0.0222552	0.0581721	0.0199744	0.0523181
0.240322	0.0222543	0.0582497	0.0199739	0.0523875
0.240656	0.022253	0.058325	0.019973	0.0524548
0.240984	0.0222512	0.0583978	0.0199718	0.05252
0.241308	0.0222492	0.0584684	0.0199703	0.0525831
0.241626	0.0222468	0.0585369	0.0199685	0.0526445
0.24194	0.0222441	0.0586032	0.0199664	0.052704
0.242249	0.0222411	0.0586674	0.0199641	0.0527616
0.242553	0.0222378	0.0587296	0.0199616	0.0528176
0.242853	0.0222343	0.0587898	0.0199588	0.0528718
0.243148	0.0222304	0.0588481	0.0199557	0.0529242
0.243438	0.0222264	0.0589047	0.0199525	0.0529751
0.243724	0.0222222	0.0589597	0.0199491	0.0530246
0.244006	0.0222178	0.059013	0.0199456	0.0530725
0.244283	0.0222133	0.0590648	0.019942	0.0531192
0.244557	0.0222086	0.0591149	0.0199381	0.0531645
0.244826	0.0222037	0.0591636	0.0199342	0.0532084
0.24509	0.0221987	0.0592108	0.0199301	0.0532511
0.245351	0.0221935	0.0592564	0.0199259	0.0532924
0.245608	0.0221883	0.0593008	0.0199217	0.0533326
0.245861	0.022183	0.059344	0.0199173	0.0533717
0.24611	0.0221775	0.0593858	0.0199129	0.0534096
0.246356	0.0221721	0.0594266	0.0199084	0.0534465
0.246597	0.0221666	0.0594662	0.0199038	0.0534824
0.246835	0.0221609	0.0595046	0.0198992	0.0535172
0.24707	0.0221553	0.059542	0.0198946	0.0535511
0.2473	0.0221496	0.0595782	0.0198898	0.053584
0.247527	0.0221439	0.0596135	0.0198851	0.0536161
0.247751	0.022138	0.0596476	0.0198803	0.0536472
0.247972	0.0221321	0.0596807	0.0198754	0.0536773
0.248189	0.0221263	0.0597129	0.0198706	0.0537067
0.248402	0.0221204	0.0597442	0.0198657	0.0537353
0.248613	0.0221145	0.0597747	0.0198609	0.0537632
0.24882	0.0221086	0.0598042	0.019856	0.0537902
0.249024	0.0221027	0.0598332	0.0198511	0.0538165
0.249225	0.0220969	0.0598613	0.0198462	0.0538422
0.249423	0.022091	0.0598886	0.0198414	0.0538671
0.249618	0.0220852	0.0599152	0.0198365	0.0538915
0.249809	0.0220793	0.059941	0.0198316	0.0539151
0.249998	0.0220735	0.0599663	0.0198268	0.0539382
0.250184	0.0220677	0.0599906	0.019822	0.0539606
0.250368	0.0220619	0.0600144	0.0198171	0.0539824
0.250548	0.0220561	0.0600374	0.0198123	0.0540036
0.250726	0.0220503	0.0600597	0.0198075	0.0540242
0.250901	0.0220445	0.0600815	0.0198027	0.0540444
0.251073	0.0220387	0.0601027	0.019798	0.0540639
0.251243	0.022033	0.0601233	0.0197932	0.054083
0.25141	0.0220274	0.0601434	0.0197885	0.0541016
0.251575	0.0220218	0.0601631	0.0197839	0.0541197
0.251737	0.0220162	0.0601822	0.0197792	0.0541374
0.251896	0.0220107	0.0602009	0.0197746	0.0541547
0.252053	0.0220053	0.0602191	0.0197701	0.0541714
0.252208	0.0219998	0.0602368	0.0197655	0.0541878
0.252316	0.021996	0.060249	0.0197623	0.0541992
0.252426	0.0219921	0.0602613	0.0197591	0.0542106
0.252536	0.0219882	0.0602737	0.0197558	0.054222
0.252648	0.0219842	0.060286	0.0197525	0.0542335
0.252761	0.0219801	0.0602984	0.019749	0.054245
0.252875	0.0219759	0.0603107	0.0197456	0.0542565
0.252991	0.0219717	0.0603231	0.019742	0.054268
0.253107	0.0219674	0.0603354	0.0197385	0.0542795
0.253225	0.021963	0.0603478	0.0197348	0.0542911
0.253345	0.0219585	0.0603601	0.0197311	0.0543027
0.253465	0.021954	0.0603725	0.0197273	0.0543143
0.253587	0.0219493	0.0603849	0.0197235	0.054326
0.25371	0.0219447	0.0603974	0.0197196	0.0543377
0.253835	0.0219399	0.0604098	0.0197156	0.0543494
0.25396	0.0219351	0.0604222	0.0197116	0.0543611
0.254088	0.0219302	0.0604347	0.0197075	0.0543728
0.254216	0.0219252	0.0604473	0.0197034	0.0543846
0.254346	0.0219202	0.0604598	0.0196992	0.0543965
0.254477	0.0219151	0.0604723	0.0196949	0.0544082
0.25461	0.0219099	0.0604849	0.0196906	0.0544201
0.254744	0.0219046	0.0604974	0.0196862	0.0544319
0.25488	0.0218992	0.0605099	0.0196817	0.0544437
0.255017	0.0218938	0.0605225	0.0196772	0.0544556
0.255156	0.0218882	0.0605349	0.0196726	0.0544674
0.255296	0.0218826	0.0605474	0.0196678	0.0544792
0.255438	0.0218769	0.0605598	0.0196631	0.054491
0.255581	0.0218711	0.0605722	0.0196582	0.0545028
0.255725	0.0218651	0.0605845	0.0196533	0.0545146
0.255872	0.0218591	0.0605968	0.0196483	0.0545263
0.25602	0.021853	0.0606089	0.0196432	0.054538
0.256169	0.0218467	0.060621	0.019638	0.0545497
0.25632	0.0218404	0.0606331	0.0196327	0.0545614
0.256473	0.021834	0.0606451	0.0196274	0.054573
0.256627	0.0218274	0.0606571	0.019622	0.0545847
0.256783	0.0218208	0.0606691	0.0196164	0.0545963
0.256941	0.0218141	0.060681	0.0196109	0.0546079
0.257101	0.0218073	0.0606929	0.0196052	0.0546194
0.257262	0.0218004	0.0607047	0.0195994	0.0546309
0.257425	0.0217933	0.0607164	0.0195936	0.0546423
0.257589	0.0217862	0.060728	0.0195876	0.0546537
0.257756	0.0217789	0.0607395	0.0195816	0.054665
0.257924	0.0217716	0.0607509	0.0195754	0.0546762
0.258094	0.0217641	0.0607622	0.0195692	0.0546874
0.258266	0.0217565	0.0607734	0.0195629	0.0546985
0.25844	0.0217487	0.0607845	0.0195564	0.0547095
0.258615	0.0217409	0.0607954	0.0195499	0.0547204
0.258793	0.0217329	0.060806	0.0195432	0.0547312
0.258972	0.0217247	0.0608166	0.0195365	0.0547419
0.259154	0.0217165	0.0608271	0.0195297	0.0547526
0.259337	0.0217081	0.0608374	0.0195227	0.0547631
0.259523	0.0216996	0.0608475	0.0195157	0.0547736
0.25971	0.021691	0.0608576	0.0195085	0.054784
0.259899	0.0216822	0.0608676	0.0195013	0.0547943
0.260091	0.0216734	0.0608774	0.0194939	0.0548045
0.260284	0.0216644	0.060887	0.0194864	0.0548145
0.26048	0.0216552	0.0608963	0.0194788	0.0548243
0.260678	0.0216459	0.0609055	0.0194711	0.054834
0.260878	0.0216365	0.0609144	0.0194632	0.0548435
0.26108	0.0216269	0.0609231	0.0194553	0.0548528
0.261284	0.0216171	0.0609315	0.0194472	0.054862
0.26149	0.0216072	0.0609397	0.0194389	0.054871
0.261699	0.0215971	0.0609476	0.0194306	0.0548798
0.26191	0.0215869	0.0609553	0.0194221	0.0548885
0.262123	0.0215765	0.0609627	0.0194136	0.0548971
0.262339	0.021566	0.0609699	0.0194049	0.0549054
0.262557	0.0215553	0.0609768	0.019396	0.0549136
0.262777	0.0215445	0.0609835	0.0193871	0.0549215
0.262999	0.0215335	0.0609898	0.019378	0.0549292
0.263224	0.0215223	0.0609958	0.0193687	0.0549365
0.263452	0.021511	0.0610015	0.0193593	0.0549437
0.263682	0.0214995	0.0610069	0.0193498	0.0549506
0.263914	0.0214878	0.0610118	0.0193401	0.0549572
0.264149	0.0214759	0.0610165	0.0193303	0.0549636
0.264386	0.0214639	0.0610207	0.0193203	0.0549698
0.264626	0.0214516	0.0610245	0.0193102	0.0549756
0.264869	0.0214392	0.0610279	0.0192999	0.0549812
0.265114	0.0214267	0.0610311	0.0192896	0.0549865
0.265362	0.0214139	0.0610337	0.019279	0.0549915
0.265613	0.0214009	0.061036	0.0192683	0.0549961
0.265866	0.0213878	0.0610378	0.0192575	0.0550004
0.266122	0.0213745	0.0610392	0.0192464	0.0550044
0.266381	0.021361	0.0610401	0.0192353	0.055008
0.266642	0.0213472	0.0610405	0.0192239	0.0550113
0.266907	0.0213333	0.0610405	0.0192125	0.0550142
0.267174	0.0213192	0.06104	0.0192008	0.0550168
0.267444	0.0213049	0.0610388	0.019189	0.0550189
0.267717	0.0212903	0.0610371	0.019177	0.0550206
0.267994	0.0212756	0.0610349	0.0191648	0.0550219
0.268273	0.0212607	0.0610322	0.0191525	0.0550228
0.268555	0.0212455	0.0610289	0.01914	0.0550233
0.26884	0.0212302	0.061025	0.0191273	0.0550233
0.269128	0.0212146	0.0610206	0.0191145	0.0550229
0.269419	0.0211988	0.0610155	0.0191015	0.0550221
0.269714	0.0211829	0.06101	0.0190884	0.0550209
0.270011	0.0211667	0.0610039	0.019075	0.0550193
0.270312	0.0211503	0.060997	0.0190615	0.0550172
0.270616	0.0211336	0.0609895	0.0190478	0.0550146
0.270924	0.0211168	0.0609813	0.0190339	0.0550115
0.271235	0.0210997	0.0609725	0.0190199	0.0550078
0.271549	0.0210823	0.0609628	0.0190056	0.0550035
0.271866	0.0210648	0.0609526	0.0189912	0.0549989
0.272187	0.0210471	0.0609419	0.0189766	0.0549939
0.272512	0.0210291	0.0609305	0.0189619	0.0549885
0.27284	0.021011	0.0609183	0.018947	0.0549825
0.273171	0.0209926	0.0609054	0.0189319	0.054976
0.273506	0.0209739	0.0608918	0.0189166	0.054969
0.273845	0.0209551	0.0608774	0.0189011	0.0549615
0.274187	0.020936	0.0608623	0.0188855	0.0549534
0.274533	0.0209166	0.0608464	0.0188696	0.0549448
0.274883	0.0208971	0.06083	0.0188537	0.0549358
0.275237	0.0208774	0.0608128	0.0188376	0.0549263
0.275594	0.0208575	0.0607949	0.0188213	0.0549165
0.275956	0.0208373	0.0607763	0.0188049	0.0549062
0.276321	0.020817	0.0607571	0.0187883	0.0548955
0.27669	0.0207965	0.0607373	0.0187716	0.0548844
0.277063	0.0207757	0.0607168	0.0187547	0.0548728
0.27744	0.0207547	0.0606953	0.0187376	0.0548607
0.277822	0.0207335	0.0606731	0.0187204	0.0548481
0.278207	0.0207121	0.0606504	0.0187031	0.0548353
0.278597	0.0206905	0.060627	0.0186857	0.0548222
0.27899	0.0206688	0.0606031	0.0186681	0.0548088
0.279388	0.0206469	0.0605789	0.0186505	0.0547954
0.279791	0.0206249	0.0605543	0.0186328	0.0547818
0.280198	0.0206028	0.0605292	0.0186151	0.0547681
0.280609	0.0205804	0.0605034	0.0185971	0.0547541
0.281024	0.0205578	0.060477	0.0185791	0.0547399
0.281444	0.0205351	0.0604502	0.018561	0.0547257
0.281869	0.0205123	0.0604233	0.0185429	0.0547117
0.282298	0.0204896	0.0603966	0.0185249	0.0546981
0.282732	0.0204667	0.0603698	0.0185068	0.0546846
0.283171	0.0204438	0.0603426	0.0184887	0.0546712
0.283614	0.0204207	0.0603151	0.0184705	0.0546578
0.284062	0.0203975	0.0602878	0.0184524	0.054645
0.284515	0.0203743	0.0602606	0.0184344	0.0546329
0.284973	0.0203512	0.0602337	0.0184164	0.0546213
0.285436	0.0203281	0.0602074	0.0183985	0.0546105
0.285903	0.0203051	0.0601816	0.0183808	0.0546006
0.286376	0.0202821	0.0601562	0.0183631	0.0545914
0.286854	0.0202591	0.0601314	0.0183456	0.0545833
0.287337	0.0202363	0.0601073	0.0183283	0.0545762
0.287826	0.0202135	0.060084	0.0183111	0.0545703
0.288319	0.0201909	0.0600618	0.0182941	0.0545656
0.288818	0.0201686	0.0600408	0.0182774	0.0545624
0.289323	0.0201465	0.0600215	0.018261	0.0545614
0.289833	0.0201246	0.0600039	0.018245	0.0545623
0.290348	0.020103	0.0599879	0.0182292	0.0545651
0.290869	0.0200816	0.0599737	0.0182138	0.05457
0.291396	0.0200607	0.0599616	0.0181987	0.0545771
0.291928	0.0200402	0.059952	0.0181841	0.054587
0.292466	0.0200201	0.0599451	0.0181701	0.0545998
0.29301	0.0200004	0.0599407	0.0181565	0.0546155
0.29356	0.0199812	0.0599392	0.0181434	0.0546341
0.294116	0.0199626	0.0599408	0.0181308	0.054656
0.294677	0.0199445	0.0599461	0.0181189	0.0546815
0.295245	0.0199272	0.0599553	0.0181077	0.0547111
0.295819	0.0199106	0.0599685	0.0180972	0.054745
0.296399	0.0198946	0.0599859	0.0180874	0.0547831
0.296986	0.0198794	0.0600074	0.0180783	0.0548254
0.297579	0.0198649	0.0600337	0.01807	0.0548724
0.298178	0.0198514	0.060065	0.0180626	0.0549243
0.298783	0.0198387	0.0601014	0.0180561	0.0549814
0.299396	0.0198271	0.0601438	0.0180505	0.0550443
0.300015	0.0198165	0.0601925	0.018046	0.0551136
0.30064	0.0198069	0.0602475	0.0180424	0.055189
0.301273	0.0197984	0.0603093	0.01804	0.055271
0.301912	0.0197911	0.0603781	0.0180386	0.0553599
0.302558	0.0197851	0.0604541	0.0180385	0.0554559
0.303211	0.0197803	0.0605379	0.0180395	0.0555595
0.303871	0.0197768	0.0606298	0.0180419	0.0556712
0.304538	0.0197748	0.0607306	0.0180456	0.0557915
0.305213	0.0197742	0.0608404	0.0180507	0.0559206
0.305895	0.0197752	0.0609597	0.0180573	0.0560588
0.306584	0.0197778	0.0610888	0.0180654	0.0562066
0.307281	0.019782	0.061228	0.0180751	0.0563642
0.307985	0.0197878	0.0613777	0.0180863	0.056532
0.308697	0.0197952	0.0615381	0.0180991	0.0567103
0.309416	0.0198046	0.061711	0.0181137	0.056901
0.310144	0.0198159	0.0618964	0.0181303	0.057104
0.310879	0.0198292	0.062095	0.0181487	0.0573199
0.311622	0.0198443	0.062307	0.0181689	0.057549
0.312373	0.0198616	0.0625335	0.0181912	0.057792
0.313133	0.0198811	0.0627754	0.0182157	0.05805
0.3139	0.0199029	0.0630332	0.0182423	0.0583233
0.314676	0.019927	0.0633071	0.0182712	0.0586125
0.31546	0.0199534	0.0635985	0.0183024	0.0589191
0.316253	0.0199825	0.0639085	0.0183362	0.0592437
0.317054	0.0200143	0.0642375	0.0183726	0.0595868
0.317864	0.0200487	0.0645859	0.0184114	0.0599488
0.318683	0.0200857	0.0649548	0.018453	0.0603309
0.319511	0.0201259	0.0653461	0.0184975	0.0607348
0.320347	0.0201691	0.0657608	0.018545	0.0611614
0.321193	0.0202155	0.0662007	0.0185955	0.0616122
0.322048	0.0202649	0.0666659	0.0186491	0.062088
0.322912	0.020318	0.0671588	0.0187061	0.062591
0.323785	0.0203745	0.0676795	0.0187666	0.0631211
0.324668	0.0204345	0.0682294	0.0188305	0.0636795
0.32556	0.0204984	0.0688099	0.0188981	0.0642676
0.326462	0.0205662	0.0694227	0.0189696	0.0648872
0.327374	0.020638	0.0700682	0.0190449	0.0655386
0.328296	0.0207138	0.0707483	0.0191241	0.0662233
0.329227	0.0207939	0.0714646	0.0192075	0.0669432
0.330169	0.0208785	0.0722191	0.0192954	0.0677
0.331121	0.0209676	0.0730144	0.0193875	0.0684965
0.332083	0.0210612	0.0738512	0.0194841	0.0693328
0.333056	0.0211599	0.0747318	0.0195856	0.0702113
0.334039	0.0212634	0.075657	0.0196918	0.0711331
0.335033	0.0213719	0.076628	0.0198028	0.0720995
0.336037	0.0214855	0.0776471	0.0199189	0.0731123
0.337053	0.0216047	0.0787161	0.0200403	0.0741733
0.338079	0.021729	0.0798353	0.0201667	0.0752832
0.339117	0.0218588	0.0810073	0.0202985	0.0764446
0.340165	0.0219945	0.082235	0.020436	0.0776602
0.341225	0.0221359	0.0835207	0.0205792	0.0789329
0.342297	0.0222831	0.0848654	0.020728	0.0802642
0.34338	0.0224364	0.0862723	0.0208828	0.0816566
0.344475	0.0225959	0.0877439	0.0210437	0.0831123
0.345582	0.0227615	0.0892811	0.0212105	0.0846327
0.346701	0.0229336	0.090887	0.0213838	0.0862215
0.347831	0.0231122	0.0925635	0.0215636	0.0878807
0.348974	0.0232973	0.0943131	0.0217498	0.0896131
0.35013	0.0234894	0.096141	0.021943	0.0914241
0.351298	0.0236885	0.0980505	0.0221432	0.0933175
0.352478	0.0238946	0.100045	0.0223504	0.0952964
0.353672	0.0241082	0.102129	0.0225651	0.0973653
0.354878	0.0243291	0.104306	0.0227872	0.0995295
0.356097	0.0245575	0.10658	0.023017	0.101791
0.35733	0.0247938	0.108956	0.0232547	0.104155
0.358576	0.0250381	0.111438	0.0235005	0.106627
0.359835	0.0252905	0.114032	0.0237546	0.109212
0.361108	0.0255516	0.116748	0.0240174	0.111918
0.362395	0.0258211	0.11959	0.0242889	0.11475
0.363695	0.0260995	0.122563	0.0245695	0.117715
0.36501	0.0263869	0.125674	0.0248595	0.12082
0.366339	0.0266834	0.128929	0.0251589	0.124071
0.367682	0.0269892	0.132335	0.0254682	0.127476
0.36904	0.0273047	0.1359	0.0257877	0.131044
0.370413	0.02763	0.139635	0.0261177	0.134787
0.3718	0.0279653	0.143549	0.0264585	0.138719
0.373203	0.0283108	0.147653	0.0268105	0.14285
0.37462	0.0286672	0.151958	0.0271744	0.147192
0.376053	0.0290343	0.156472	0.0275503	0.151757
0.377502	0.0294128	0.16121	0.0279388	0.15656
0.378966	0.0298035	0.16619	0.0283408	0.161621
0.380446	0.0302067	0.171426	0.0287569	0.166959
0.381942	0.0306232	0.17694	0.0291877	0.172594
0.383454	0.0310537	0.182757	0.0296341	0.178553
0.384983	0.0314992	0.188898	0.0300972	0.18486
0.386528	0.0319607	0.195388	0.0305779	0.191542
0.38809	0.0324394	0.202255	0.0310773	0.198631
0.389668	0.0329366	0.209532	0.0315971	0.20616
0.391264	0.0334542	0.217255	0.0321388	0.214171
0.392877	0.0339929	0.225461	0.0327034	0.222705
0.394508	0.034555	0.234194	0.0332932	0.231813
0.396156	0.0351423	0.243498	0.0339098	0.241541
0.397822	0.0357562	0.25342	0.0345545	0.251935
0.399506	0.0364	0.264019	0.0352306	0.263064
0.401209	0.0370756	0.275355	0.0359396	0.274988
0.402929	0.0377847	0.287492	0.0366829	0.287775
0.404669	0.0385313	0.300512	0.0374641	0.301509
0.406427	0.0393175	0.314496	0.0382842	0.316263
0.408204	0.0401448	0.329522	0.0391446	0.332116
0.41	0.0410195	0.345717	0.04005	0.349179
0.411816	0.0419403	0.363157	0.0409987	0.367521
0.413652	0.0429123	0.381977	0.041994	0.387257
0.415507	0.0439377	0.402305	0.0430366	0.408486
0.417382	0.045015	0.424235	0.0441245	0.431277
0.419278	0.0461514	0.447948	0.0452631	0.455775
0.421194	0.047342	0.473534	0.0464466	0.482029
0.423131	0.0485912	0.501168	0.0476777	0.510171
0.425089	0.0498944	0.530972	0.0489499	0.540256
0.427069	0.0512496	0.563055	0.0502614	0.572352
0.429069	0.0526574	0.597569	0.0516117	0.606542
0.431091	0.0541077	0.634568	0.0529902	0.642825
0.433135	0.0555994	0.674185	0.0543954	0.681262
0.435202	0.0571224	0.716457	0.0558177	0.721829
0.43729	0.0586662	0.761402	0.0572465	0.764473
0.439401	0.0602193	0.808981	0.0586713	0.809091
0.441535	0.0617639	0.859062	0.0600766	0.855515
0.443693	0.0632884	0.91152	0.0614529	0.903595
0.445873	0.0647714	0.966087	0.0627821	0.953061
0.448077	0.0661957	1.02245	0.06405	1.00362
0.450305	0.0675365	1.08012	0.0652367	1.05486
0.452557	0.0687733	1.1386	0.066326	1.10637
0.454833	0.0698801	1.19719	0.0672972	1.15761
0.457135	0.0708317	1.25514	0.0681304	1.208
0.45946	0.0716054	1.31157	0.0688099	1.25693
0.461812	0.0721789	1.36556	0.0693202	1.3038
0.464188	0.0725366	1.41622	0.0696508	1.34801
0.46659	0.0726607	1.46262	0.0697894	1.38897
0.469019	0.0725483	1.504	0.0697355	1.4262
0.471473	0.0721895	1.53962	0.0694775	1.45913
0.473954	0.0715895	1.56889	0.0690182	1.48735
0.476462	0.0707525	1.5914	0.0683586	1.51051
0.478997	0.0696985	1.60705	0.0675119	1.52846
0.48156	0.0684445	1.6158	0.0664901	1.54108
0.48415	0.0670225	1.61812	0.065311	1.54843
0.486769	0.0654632	1.61472	0.063992	1.55076
0.489415	0.0638064	1.6065	0.0625605	1.54842
0.49209	0.0620895	1.59446	0.0610421	1.54178
0.494795	0.0603486	1.57961	0.0594638	1.53133
0.497528	0.0586115	1.56284	0.0578472	1.5175
0.500291	0.056902	1.54475	0.0562124	1.50054
0.503084	0.0552328	1.52557	0.0545728	1.48057
0.505907	0.0536063	1.50516	0.0529337	1.45755
0.508761	0.0520157	1.483	0.0512972	1.43136
0.511646	0.0504528	1.45839	0.0496658	1.40184
0.514562	0.0489067	1.43058	0.0480441	1.36897
0.517509	0.0473683	1.39896	0.0464339	1.33278
0.520489	0.045831	1.36311	0.044842	1.29344
0.5235	0.0442934	1.32288	0.0432735	1.2512
0.526544	0.0427587	1.27853	0.041736	1.2065
0.529621	0.0412346	1.23066	0.0402322	1.15977
0.532732	0.039734	1.18034	0.0387673	1.11161
0.535876	0.0382766	1.12908	0.0373469	1.06273
0.539054	0.036884	1.0786	0.0359779	1.01396
0.542266	0.0355765	1.03064	0.0346681	0.966159
0.545514	0.0343688	0.986685	0.0334271	0.920265
0.548796	0.0332674	0.94762	0.0322619	0.877118
0.552114	0.0322664	0.913538	0.0311758	0.837327
0.555468	0.0313523	0.88389	0.0301704	0.801366
0.558858	0.030513	0.857709	0.0292539	0.769587
0.562285	0.029732	0.83422	0.0284208	0.742274
0.565748	0.0289952	0.813225	0.02766	0.719702
0.56925	0.0283086	0.795494	0.0269716	0.702173
0.572789	0.0276782	0.782348	0.0263473	0.690035
0.576367	0.0271081	0.775236	0.0257748	0.683534
0.579983	0.0266029	0.775211	0.025247	0.682654
0.583638	0.0261544	0.782431	0.0247489	0.686987
0.587333	0.0257474	0.796059	0.0242675	0.695876
0.591068	0.0253627	0.814236	0.0237958	0.708418
0.594844	0.0249746	0.834315	0.0233225	0.723297
0.59866	0.0245623	0.853602	0.0228391	0.739051
0.602517	0.0241143	0.870117	0.0223389	0.754308
0.606417	0.0236292	0.883088	0.0218137	0.767819
0.610358	0.0231141	0.892803	0.0212558	0.778416
0.614342	0.022577	0.899892	0.0206561	0.785037
0.61837	0.0220192	0.904353	0.0200061	0.786704
0.62244	0.0214347	0.905064	0.019301	0.782558
0.626555	0.0208137	0.900206	0.0185402	0.772092
0.630715	0.020149	0.888393	0.0177307	0.755498
0.634919	0.0194438	0.869981	0.0168858	0.733886
0.639169	0.0187121	0.847437	0.0160211	0.709099
0.643465	0.0179703	0.824174	0.0151482	0.683166
0.647807	0.0172283	0.802986	0.0142722	0.657979
0.652197	0.0164895	0.78551	0.0133923	0.635165
0.656634	0.0157541	0.772581	0.0125048	0.615926
0.661119	0.015023	0.76454	0.0116064	0.600973
0.665652	0.0142949	0.76117	0.0106948	0.590344
0.670235	0.0135656	0.761883	0.00977049	0.583345
0.674867	0.0128297	0.766038	0.00883755	0.578723
0.679549	0.0120809	0.772532	0.00790573	0.574821
0.684282	0.0113121	0.77903	0.00699042	0.569761
0.689066	0.0105174	0.782405	0.00611226	0.562053
0.693902	0.00969922	0.78079	0.00529379	0.551189
0.69879	0.00886944	0.774961	0.004554	0.537858
0.703731	0.00804379	0.767194	0.00390458	0.523666
0.708726	0.00723643	0.759088	0.00334907	0.510412
0.713775	0.00646154	0.750988	0.0028852	0.499498
0.718878	0.00573563	0.742997	0.0025074	0.491748
0.724036	0.00507422	0.735589	0.00220735	0.487376
0.729251	0.00448708	0.729288	0.00197417	0.486109
0.734522	0.0039765	0.724364	0.0017949	0.48742
0.739849	0.00354003	0.7209	0.00165669	0.49069
0.745235	0.0031721	0.718766	0.00154911	0.495358
0.750679	0.0028656	0.717631	0.00146543	0.501028
0.756181	0.00261274	0.717182	0.00140183	0.507509
0.761744	0.00240625	0.717331	0.00135604	0.51481
0.767366	0.00223996	0.718222	0.00132632	0.523092
0.773049	0.00210912	0.72019	0.00131123	0.532571
0.778794	0.00200997	0.723741	0.00130933	0.543398
0.784601	0.00193875	0.729396	0.00131874	0.55551
0.790471	0.0018905	0.737386	0.0013363	0.568479
0.796404	0.00185835	0.747276	0.00135748	0.581491
0.802402	0.00183423	0.757906	0.0013769	0.593495
0.808464	0.00181084	0.767848	0.0013893	0.603394
0.814592	0.00178307	0.77598	0.00139018	0.610195
0.820787	0.00174763	0.781664	0.00137583	0.61309
0.827048	0.00170212	0.784517	0.00134391	0.611602
0.833377	0.00164544	0.78437	0.00129461	0.605927
0.839775	0.00157893	0.781579	0.00123152	0.597134
0.846242	0.00150628	0.777114	0.00116072	0.586944
0.852778	0.00143221	0.772292	0.0010888	0.577225
0.859386	0.00136044	0.768273	0.0010209	0.569485
0.866065	0.00129272	0.765677	0.000960118	0.564659
0.872817	0.00122944	0.764567	0.000907788	0.563112
0.879641	0.00117082	0.764868	0.000863807	0.56469
0.886539	0.00111701	0.766671	0.000826349	0.568648
0.893512	0.0010667	0.769824	0.000791625	0.573621
0.900561	0.00101704	0.77353	0.000754792	0.577886
0.907686	0.000965271	0.776697	0.000711746	0.579919
0.914887	0.000909982	0.778514	0.000660818	0.579029
0.922167	0.000851415	0.778814	0.000603448	0.575718
0.929526	0.000790828	0.778002	0.000543312	0.571452
0.936964	0.000729766	0.776745	0.00048457	0.567919
0.944483	0.000669844	0.775838	0.000430193	0.566092
0.952083	0.000612191	0.775852	0.000381129	0.565679
0.959765	0.000557124	0.776613	0.000336862	0.565443
0.96753	0.000504784	0.777451	0.000296699	0.564131
0.97538	0.000455583	0.777822	0.000260427	0.561099
0.983314	0.000409956	0.777494	0.000228175	0.556439
0.991334	0.000368204	0.776617	0.000199998	0.550693
0.999441	0.000330484	0.77554	0.000175741	0.544454
1.00764	0.000296805	0.7746	0.000155053	0.538018
1.01592	0.000267005	0.773904	0.000137488	0.531343
1.02429	0.000240763	0.77335	0.000122592	0.524255
1.03276	0.000217707	0.772759	0.000110001	0.516786
1.04131	0.000197466	0.77206	9.9447e-05	0.509326
1.04996	0.00017969	0.771331	9.06968e-05	0.502538
1.0587	0.000164062	0.77076	8.34913e-05	0.497075
1.06754	0.000150275	0.770505	7.7521e-05	0.493293
1.07647	0.000138052	0.770649	7.24301e-05	0.491018
1.0855	0.000127132	0.771151	6.78527e-05	0.489512
1.09462	0.000117281	0.771855	6.34649e-05	0.487649
1.10385	0.000108288	0.772524	5.90561e-05	0.484365
1.11317	9.99877e-05	0.772994	5.45628e-05	0.479133
1.1226	9.22632e-05	0.773241	5.00519e-05	0.472196
1.13213	8.50355e-05	0.773363	4.56546e-05	0.464409
1.14176	7.82413e-05	0.773459	4.14829e-05	0.456775
1.15149	7.18312e-05	0.77363	3.75594e-05	0.449839
1.16133	6.57662e-05	0.773937	3.38166e-05	0.443354
1.17128	6.00185e-05	0.774377	3.01638e-05	0.4365
1.18133	5.45713e-05	0.774873	2.65721e-05	0.428575
1.1915	4.9418e-05	0.775354	2.31019e-05	0.419529
1.20177	4.45612e-05	0.775812	1.98598e-05	0.409881
1.21215	4.00149e-05	0.776304	1.69313e-05	0.400136
1.22265	3.57992e-05	0.776879	1.43502e-05	0.390344
1.23326	3.19299e-05	0.777538	1.21084e-05	0.380153
1.24399	2.84129e-05	0.778247	1.01818e-05	0.369157
1.25483	2.52421e-05	0.778976	8.54176e-06	0.357104
1.26579	2.24014e-05	0.779712	7.15589e-06	0.343852
1.27686	1.98708e-05	0.780441	5.99133e-06	0.32927
1.28806	1.76272e-05	0.781152	5.01647e-06	0.31331
1.29938	1.56442e-05	0.781843	4.20302e-06	0.296221
1.31082	1.38944e-05	0.782533	3.52822e-06	0.278613
1.32238	1.23512e-05	0.78325	2.97204e-06	0.261256
1.33407	1.09894e-05	0.784032	2.5137e-06	0.244717
1.34589	9.78648e-06	0.784908	2.13246e-06	0.229134
1.35783	8.72245e-06	0.785893	1.80983e-06	0.214301
1.36991	7.77849e-06	0.786993	1.53188e-06	0.199952
1.38211	6.93727e-06	0.788195	1.29032e-06	0.186054
1.39445	6.18391e-06	0.789494	1.08089e-06	0.172807
1.40692	5.50607e-06	0.790884	9.00435e-07	0.160429
1.41952	4.89394e-06	0.792364	7.45371e-07	0.148957
1.43226	4.34025e-06	0.793938	6.1221e-07	0.138262
1.44514	3.83954e-06	0.795613	4.98539e-07	0.128229
1.45816	3.38733e-06	0.797388	4.02871e-07	0.118851
1.47132	2.97986e-06	0.799263	3.23788e-07	0.110156
1.48462	2.61413e-06	0.801232	2.59492e-07	0.102106
1.49807	2.28764e-06	0.803295	2.07875e-07	0.0945977
1.51166	1.99772e-06	0.805455	1.667e-07	0.0875263
1.5254	1.7415e-06	0.807709	1.33917e-07	0.0808171
1.53928	1.51608e-06	0.810057	1.07842e-07	0.0744366
1.55332	1.31859e-06	0.812503	8.7123e-08	0.0684092
1.56751	1.14605e-06	0.815048	7.06418e-08	0.0628173
1.58185	9.95554e-07	0.817695	5.74918e-08	0.0577446
1.59635	8.64442e-07	0.820443	4.69564e-08	0.0532215
1.611	7.50308e-07	0.823292	3.8465e-08	0.0492158
1.62582	6.50948e-07	0.82624	3.15682e-08	0.045667
1.64079	5.64358e-07	0.829296	2.59259e-08	0.0425217
1.65592	4.88798e-07	0.832457	2.12942e-08	0.0397465
1.67122	4.22795e-07	0.835723	1.74878e-08	0.037308
1.68669	3.65114e-07	0.839095	1.43587e-08	0.0351639
1.70232	3.14689e-07	0.842571	1.17844e-08	0.0332712
1.71812	2.70622e-07	0.846156	9.66685e-09	0.031594
1.73409	2.32165e-07	0.84985	7.92779e-09	0.0301035
1.75024	1.98692e-07	0.853653	6.50238e-09	0.0287729
1.76656	1.69655e-07	0.85757	5.33515e-09	0.0275769
1.78306	1.44545e-07	0.861603	4.37812e-09	0.0264941
1.79973	1.22901e-07	0.865756	3.59258e-09	0.0255101
1.81659	1.04305e-07	0.870034	2.94767e-09	0.0246162
1.83363	8.83785e-08	0.874436	2.41843e-09	0.0238067
1.85085	7.4779e-08	0.878973	1.98422e-09	0.023075
1.86826	6.31863e-08	0.883643	1.62768e-09	0.0224117
1.88585	5.3315e-08	0.888449	1.3345e-09	0.0218067
1.90364	4.49183e-08	0.8934	1.09326e-09	0.0212516
1.92162	3.77837e-08	0.8985	8.94735e-10	0.0207396
1.9398	3.17295e-08	0.903751	7.31452e-10	0.0202652
1.95817	2.65965e-08	0.90916	5.97137e-10	0.0198231
1.97674	2.22463e-08	0.914734	4.86633e-10	0.0194087
1.99551	1.85635e-08	0.920476	3.95758e-10	0.0190187
2.01448	1.54517e-08	0.926396	3.21138e-10	0.0186497
2.03366	1.28297e-08	0.932496	2.60011e-10	0.0182998
2.05305	1.06278e-08	0.938788	2.10092e-10	0.017967
2.07265	8.78474e-09	0.945276	1.69429e-10	0.0176499
2.09246	7.24566e-09	0.951968	1.3637e-10	0.0173474
2.11248	5.96335e-09	0.958873	1.09543e-10	0.0170581
2.13272	4.8974e-09	0.965998	8.78139e-11	0.0167812
2.15318	4.01343e-09	0.973349	7.02537e-11	0.0165158
2.17386	3.28233e-09	0.980937	5.60975e-11	0.0162613
2.19476	2.67918e-09	0.988767	4.47128e-11	0.0160169
2.21589	2.18221e-09	0.996849	3.55666e-11	0.0157821
2.23725	1.77322e-09	1.00519	2.82267e-11	0.0155565
2.25884	1.4372e-09	1.01379	2.23461e-11	0.0153395
2.28067	1.16174e-09	1.02266	1.7645e-11	0.0151308
2.30273	9.36558e-10	1.03181	1.38971e-11	0.0149303
2.32503	7.53114e-10	1.04123	1.09189e-11	0.0147372
2.34757	6.04179e-10	1.05093	8.56027e-12	0.0145514
2.37035	4.8351e-10	1.0609	6.69572e-12	0.0143727
2.39338	3.8594e-10	1.07114	5.22449e-12	0.0142006
2.41666	3.07239e-10	1.08162	4.06628e-12	0.0140347
2.4402	2.43932e-10	1.09234	3.15696e-12	0.0138746
2.46398	1.93161e-10	1.10326	2.44501e-12	0.0137199
2.48803	1.52569e-10	1.11435	1.88922e-12	0.0135698
2.51233	1.20218e-10	1.12555	1.45668e-12	0.013424
2.5369	9.44984e-11	1.1368	1.12081e-12	0.0132816
2.56173	7.40834e-11	1.14801	8.60378e-13	0.0131417
2.58683	5.79159e-11	1.15908	6.58854e-13	0.0130032
2.61221	4.51468e-11	1.16987	5.03314e-13	0.0128651
2.63785	3.50911e-11	1.18022	3.83581e-13	0.012726
2.66378	2.71986e-11	1.18996	2.91681e-13	0.0125843
2.68999	2.10283e-11	1.19886	2.21395e-13	0.0124383
2.71648	1.62275e-11	1.20671	1.67874e-13	0.0122865
2.74325	1.25096e-11	1.21326	1.27288e-13	0.0121273
2.77032	9.63738e-12	1.21832	9.65673e-14	0.0119592
2.79768	7.42298e-12	1.22169	7.33484e-14	0.0117811
2.82533	5.72019e-12	1.22328	5.58358e-14	0.0115929
2.85329	4.41511e-12	1.22306	4.26604e-14	0.0113948
2.88155	3.41867e-12	1.22108	3.27764e-14	0.0111877
2.91011	2.66113e-12	1.21751	2.5385e-14	0.0109731
2.93898	2.08797e-12	1.21257	1.98763e-14	0.0107533
2.96817	1.65661e-12	1.20656	1.57857e-14	0.0105307
2.99767	1.33359e-12	1.19978	1.27567e-14	0.0103074
3.02749	1.09209e-12	1.19255	1.05115e-14	0.0100854
3.05763	9.11509e-13	1.18512	8.84197e-15	0.00986634
3.0881	7.76471e-13	1.17768	7.5957e-15	0.00965112
3.1189	6.75513e-13	1.17037	6.66101e-15	0.0094401
3.15003	6.00106e-13	1.16322	5.9561e-15	0.00923301
3.1815	5.43895e-13	1.15622	5.42102e-15	0.00902931
3.2133	5.02123e-13	1.14931	5.01164e-15	0.00882834
3.24546	4.71218e-13	1.14242	4.69541e-15	0.0086295
3.27796	4.48485e-13	1.13544	4.44805e-15	0.00843203
3.31081	4.31907e-13	1.12829	4.25168e-15	0.00823534
3.34402	4.19977e-13	1.1209	4.09316e-15	0.00803912
3.37759	4.11582e-13	1.11323	3.96296e-15	0.00784328
3.41152	4.05935e-13	1.10525	3.85433e-15	0.00764779
3.44582	4.02472e-13	1.09692	3.76234e-15	0.0074525
3.48049	4.00779e-13	1.08823	3.68342e-15	0.0072574
3.51553	4.00541e-13	1.07917	3.61486e-15	0.00706251
3.55096	4.01509e-13	1.06971	3.55452e-15	0.00686798
3.58676	4.03482e-13	1.05986	3.50077e-15	0.00667399
3.62296	4.06294e-13	1.04961	3.45219e-15	0.00648065
3.65955	4.09804e-13	1.03898	3.40762e-15	0.00628818
3.69653	4.1389e-13	1.02799	3.36618e-15	0.006097
3.73391	4.1844e-13	1.01666	3.32702e-15	0.00590748
3.7717	4.23344e-13	1.00505	3.28945e-15	0.00572003
3.80989	4.28501e-13	0.99319	3.25286e-15	0.00553517
3.8485	4.33815e-13	0.981141	3.21669e-15	0.00535334
3.88753	4.39191e-13	0.968948	3.18045e-15	0.00517489
3.92698	4.44542e-13	0.956666	3.14376e-15	0.00500027
3.96686	4.49781e-13	0.944344	3.10626e-15	0.00482981
4.00717	4.54824e-13	0.93203	3.06767e-15	0.00466384
4.04791	4.59597e-13	0.919769	3.02776e-15	0.00450259
4.0891	4.64042e-13	0.907611	2.98643e-15	0.00434634
4.13073	4.681e-13	0.895574	2.94352e-15	0.00419504
4.17281	4.71728e-13	0.883684	2.899e-15	0.00404876
4.21535	4.74892e-13	0.87197	2.85293e-15	0.00390755
4.25834	4.77567e-13	0.860452	2.80535e-15	0.00377144
4.30181	4.7973e-13	0.849142	2.75635e-15	0.00364033
4.34574	4.81377e-13	0.838052	2.70606e-15	0.00351414
4.39015	4.82505e-13	0.827182	2.65459e-15	0.00339267
4.43504	4.83117e-13	0.816529	2.60206e-15	0.00327576
4.48041	4.83219e-13	0.806092	2.54862e-15	0.00316322
4.52628	4.82828e-13	0.79588	2.4945e-15	0.00305502
4.57264	4.81956e-13	0.785892	2.43985e-15	0.002951
4.6195	4.80615e-13	0.776119	2.38479e-15	0.00285097
4.66688	4.78811e-13	0.766543	2.32937e-15	0.00275464
4.71476	4.76555e-13	0.757158	2.27371e-15	0.00266188
4.76316	4.73869e-13	0.74797	2.21798e-15	0.0025726
4.81209	4.70769e-13	0.738975	2.16231e-15	0.00248669
4.86154	4.6726e-13	0.73016	2.10677e-15	0.00240397
4.91153	4.63349e-13	0.721515	2.0514e-15	0.00232429
4.96207	4.59043e-13	0.713033	1.99628e-15	0.00224749
5.01314	4.54357e-13	0.70471	1.94148e-15	0.00217348
5.06478	4.49298e-13	0.696542	1.88707e-15	0.00210214
5.11697	4.43871e-13	0.688519	1.83308e-15	0.00203334
5.16972	4.3808e-13	0.680634	1.77956e-15	0.00196698
5.22305	4.3193e-13	0.672884	1.72655e-15	0.00190297
5.27695	4.25427e-13	0.665261	1.6741e-15	0.00184121
5.33143	4.18572e-13	0.657757	1.6222e-15	0.00178158
5.38651	4.11369e-13	0.65037	1.57091e-15	0.00172403
5.44218	4.03816e-13	0.643088	1.52022e-15	0.00166843
5.49846	3.95921e-13	0.635914	1.47018e-15	0.00161475
5.55534	3.87677e-13	0.62883	1.42077e-15	0.00156286
5.61284	3.79084e-13	0.621839	1.372e-15	0.0015127
5.67096	3.70138e-13	0.614925	1.32388e-15	0.00146419
5.72971	3.60844e-13	0.608083	1.27643e-15	0.00141727
5.7891	3.51206e-13	0.601313	1.22967e-15	0.00137189
5.84912	3.4121e-13	0.594596	1.1836e-15	0.00132798
5.9098	3.30849e-13	0.587931	1.13818e-15	0.00128546
5.97114	3.20129e-13	0.581302	1.09344e-15	0.00124426
6.03314	3.09058e-13	0.57469	1.0494e-15	0.0012043
6.09581	2.97617e-13	0.568087	1.00602e-15	0.00116553
6.15915	2.85771e-13	0.561472	9.63249e-16	0.00112788
6.22319	2.73546e-13	0.554818	9.21135e-16	0.00109126
6.28791	2.60988e-13	0.5481	8.79785e-16	0.00105562
6.35334	2.48037e-13	0.541287	8.3909e-16	0.00102089
6.41948	2.34598e-13	0.534327	7.98878e-16	0.000986944
6.48633	2.20761e-13	0.527153	7.5932e-16	0.000953664
6.5539	2.06664e-13	0.519671	7.20662e-16	0.000920876
6.62221	1.92103e-13	0.511748	6.8254e-16	0.00088837
6.69125	1.76811e-13	0.503194	6.44507e-16	0.000855859
6.76104	1.61164e-13	0.493716	6.0723e-16	0.000822929
6.83159	1.45587e-13	0.482848	5.71405e-16	0.000788916
6.9029	1.29121e-13	0.469759	5.35451e-16	0.000752636
6.97498	1.11106e-13	0.452631	4.98395e-16	0.000711607
7.04784	9.35881e-14	0.427076	4.63535e-16	0.00066002
7.12149	7.72868e-14	0.381253	4.32031e-16	0.00058215
7.19594	5.7118e-14	0.291487	3.96553e-16	0.000446874
7.2712	3.5158e-14	0.177264	3.59724e-16	0.00028272
7.34726	2.13692e-14	0.0992069	3.34785e-16	0.000171006
7.42416	1.41421e-14	0.0525695	3.19159e-16	0.000102564
7.50188	9.95037e-15	0.0238613	3.07874e-16	5.88143e-05
7.58044	7.40734e-15	0.00973548	2.99009e-16	3.64624e-05
7.65986	5.84988e-15	0.00397443	2.91649e-16	2.68979e-05
7.74013	4.83816e-15	0.00164188	2.85175e-16	2.27221e-05
7.82127	4.13179e-15	0.000743711	2.79239e-16	2.08766e-05
7.9033	3.60941e-15	0.000423973	2.73664e-16	1.99969e-05
7.9862	3.20512e-15	0.000302235	2.68349e-16	1.94553e-05
8.07001	2.88096e-15	0.000246615	2.63234e-16	1.90308e-05
8.15472	2.61409e-15	0.000214498	2.58286e-16	1.86516e-05
8.24035	2.38991e-15	0.000191612	2.53484e-16	1.82934e-05
8.32691	2.19858e-15	0.00017344	2.4881e-16	1.79486e-05
8.4144	2.03314e-15	0.000158355	2.44253e-16	1.76144e-05
8.50284	1.8885e-15	0.000145546	2.39802e-16	1.72893e-05
8.59224	1.76082e-15	0.000134505	2.35449e-16	1.69721e-05
8.6826	1.64716e-15	0.000124879	2.31186e-16	1.66622e-05
8.77394	1.54528e-15	0.000116405	2.2701e-16	1.63591e-05
8.86627	1.45342e-15	0.000108887	2.22917e-16	1.60624e-05
8.9596	1.37015e-15	0.000102169	2.18903e-16	1.57718e-05
9.05394	1.29431e-15	9.61281e-05	2.14966e-16	1.5487e-05
9.14931	1.22497e-15	9.06675e-05	2.11107e-16	1.5208e-05
9.2457	1.16133e-15	8.57057e-05	2.07322e-16	1.49346e-05
9.34313	1.10274e-15	8.11761e-05	2.03609e-16	1.46665e-05
9.44163	1.04862e-15	7.70223e-05	1.99966e-16	1.44036e-05
[truncated: 50 more rows]

## Sheet: fig3c_inset
inset to fig3c identical to fig3c

## Sheet: fig3d
w	Im[G<(orb1)]	A(orb1)	Im[G<(orb2)]	A(orb2)
-16	5.70353e-06	5.70353e-06	1.28128e-05	1.28128e-05
-15.831	5.86225e-06	5.86225e-06	1.34595e-05	1.34595e-05
-15.6639	5.98026e-06	5.98026e-06	1.38994e-05	1.38994e-05
-15.4985	6.09307e-06	6.09307e-06	1.43172e-05	1.43172e-05
-15.3349	6.20788e-06	6.20788e-06	1.47495e-05	1.47495e-05
-15.173	6.32478e-06	6.32478e-06	1.51974e-05	1.51974e-05
-15.0129	6.44382e-06	6.44382e-06	1.56618e-05	1.56618e-05
-14.8545	6.56505e-06	6.56505e-06	1.61432e-05	1.61432e-05
-14.6978	6.68851e-06	6.68851e-06	1.66426e-05	1.66426e-05
-14.5428	6.81424e-06	6.81424e-06	1.71604e-05	1.71604e-05
-14.3894	6.94231e-06	6.94231e-06	1.76978e-05	1.76978e-05
-14.2377	7.07277e-06	7.07277e-06	1.82555e-05	1.82555e-05
-14.0876	7.20568e-06	7.20568e-06	1.88344e-05	1.88344e-05
-13.9391	7.34112e-06	7.34112e-06	1.94357e-05	1.94357e-05
-13.7922	7.47915e-06	7.47915e-06	2.00609e-05	2.00609e-05
-13.6468	7.61984e-06	7.61984e-06	2.07113e-05	2.07113e-05
-13.5031	7.76328e-06	7.76328e-06	2.13882e-05	2.13882e-05
-13.3608	7.90951e-06	7.90951e-06	2.20931e-05	2.20931e-05
-13.2201	8.05857e-06	8.05857e-06	2.28276e-05	2.28276e-05
-13.0809	8.2105e-06	8.2105e-06	2.35933e-05	2.35933e-05
-12.9432	8.36531e-06	8.36531e-06	2.43921e-05	2.43921e-05
-12.807	8.52299e-06	8.52299e-06	2.52258e-05	2.52257e-05
-12.6722	8.68354e-06	8.68354e-06	2.60965e-05	2.60965e-05
-12.5388	8.84694e-06	8.84694e-06	2.70065e-05	2.70065e-05
-12.4069	9.01317e-06	9.01317e-06	2.79582e-05	2.79582e-05
-12.2764	9.18225e-06	9.18225e-06	2.89542e-05	2.89542e-05
-12.1473	9.35416e-06	9.35416e-06	2.99975e-05	2.99975e-05
-12.0196	9.52895e-06	9.52895e-06	3.10911e-05	3.10911e-05
-11.8933	9.70665e-06	9.70665e-06	3.22384e-05	3.22384e-05
-11.7683	9.88732e-06	9.88732e-06	3.34432e-05	3.34432e-05
-11.6446	1.0071e-05	1.0071e-05	3.47095e-05	3.47095e-05
-11.5223	1.02578e-05	1.02578e-05	3.60417e-05	3.60417e-05
-11.4013	1.04478e-05	1.04478e-05	3.74449e-05	3.74449e-05
-11.2815	1.06409e-05	1.06409e-05	3.89244e-05	3.89244e-05
-11.1631	1.08374e-05	1.08374e-05	4.04863e-05	4.04863e-05
-11.0459	1.10373e-05	1.10373e-05	4.21372e-05	4.21372e-05
-10.93	1.12406e-05	1.12406e-05	4.38846e-05	4.38846e-05
-10.8153	1.14474e-05	1.14474e-05	4.57369e-05	4.57368e-05
-10.7018	1.16578e-05	1.16578e-05	4.77033e-05	4.77033e-05
-10.5896	1.18718e-05	1.18718e-05	4.97944e-05	4.97944e-05
-10.4786	1.20895e-05	1.20895e-05	5.20221e-05	5.20221e-05
-10.3687	1.2311e-05	1.2311e-05	5.44e-05	5.44e-05
-10.26	1.25363e-05	1.25363e-05	5.69435e-05	5.69435e-05
-10.1525	1.27655e-05	1.27655e-05	5.96702e-05	5.96702e-05
-10.0462	1.29986e-05	1.29986e-05	6.26007e-05	6.26006e-05
-9.94095	1.32359e-05	1.32359e-05	6.57586e-05	6.57586e-05
-9.83686	1.34772e-05	1.34772e-05	6.91718e-05	6.91718e-05
-9.73388	1.37227e-05	1.37227e-05	7.28729e-05	7.28729e-05
-9.63201	1.39724e-05	1.39724e-05	7.69007e-05	7.69006e-05
-9.53123	1.42265e-05	1.42265e-05	8.13014e-05	8.13014e-05
-9.43152	1.4485e-05	1.4485e-05	8.61313e-05	8.61313e-05
-9.33288	1.47479e-05	1.47479e-05	9.1459e-05	9.1459e-05
-9.2353	1.50154e-05	1.50154e-05	9.73697e-05	9.73696e-05
-9.13877	1.52875e-05	1.52875e-05	0.00010397	0.00010397
-9.04327	1.55642e-05	1.55642e-05	0.000111397	0.000111397
-8.94879	1.58458e-05	1.58458e-05	0.000119829	0.000119828
-8.85532	1.61322e-05	1.61322e-05	0.000129507	0.000129506
-8.76285	1.64236e-05	1.64236e-05	0.000140769	0.000140769
-8.67138	1.67199e-05	1.67199e-05	0.000154128	0.000154128
-8.58088	1.70212e-05	1.70212e-05	0.00017046	0.00017046
-8.49135	1.73276e-05	1.73276e-05	0.000191563	0.000191563
-8.40278	1.76393e-05	1.76393e-05	0.000221883	0.000221883
-8.31516	1.79563e-05	1.79563e-05	0.000273976	0.000273977
-8.22848	1.82787e-05	1.82787e-05	0.000385167	0.000385171
-8.14273	1.86064e-05	1.86064e-05	0.00066429	0.000664306
-8.05789	1.89397e-05	1.89397e-05	0.00141743	0.0014175
-7.97396	1.92787e-05	1.92787e-05	0.00344667	0.00344696
-7.89093	1.96234e-05	1.96234e-05	0.0085756	0.00857658
-7.80879	1.99742e-05	1.99742e-05	0.0205772	0.0205796
-7.72753	2.0331e-05	2.0331e-05	0.0462333	0.0462371
-7.64714	2.0694e-05	2.0694e-05	0.0924964	0.092499
-7.56761	2.10633e-05	2.10633e-05	0.162595	0.162593
-7.48894	2.14391e-05	2.14391e-05	0.254175	0.254167
-7.4111	2.18214e-05	2.18214e-05	0.340399	0.340385
-7.3341	2.22104e-05	2.22104e-05	0.39336	0.393342
-7.25792	2.26062e-05	2.26062e-05	0.421296	0.421275
-7.18256	2.30089e-05	2.30089e-05	0.438596	0.438569
-7.10801	2.34187e-05	2.34187e-05	0.452284	0.452253
-7.03425	2.38357e-05	2.38357e-05	0.464652	0.464617
-6.96128	2.426e-05	2.426e-05	0.47603	0.475993
-6.8891	2.46917e-05	2.46917e-05	0.486449	0.48641
-6.81769	2.51311e-05	2.51311e-05	0.496051	0.496011
-6.74704	2.55782e-05	2.55782e-05	0.505028	0.504988
-6.67715	2.60332e-05	2.60332e-05	0.513545	0.513505
-6.60801	2.64963e-05	2.64963e-05	0.521722	0.521683
-6.5396	2.69676e-05	2.69676e-05	0.529646	0.529608
-6.47194	2.74472e-05	2.74472e-05	0.53738	0.537343
-6.40499	2.79354e-05	2.79354e-05	0.544974	0.544938
-6.33876	2.84323e-05	2.84323e-05	0.552468	0.552434
-6.27324	2.89381e-05	2.89381e-05	0.559896	0.559863
-6.20843	2.94529e-05	2.9453e-05	0.567284	0.567253
-6.1443	2.99771e-05	2.99771e-05	0.574656	0.574626
-6.08087	3.05106e-05	3.05106e-05	0.582029	0.582001
-6.01811	3.10537e-05	3.10537e-05	0.589422	0.589395
-5.95602	3.16067e-05	3.16067e-05	0.596848	0.596822
-5.8946	3.21697e-05	3.21697e-05	0.604319	0.604295
-5.83384	3.27429e-05	3.27429e-05	0.611849	0.611825
-5.77373	3.33267e-05	3.33267e-05	0.619446	0.619423
-5.71426	3.39211e-05	3.39211e-05	0.62712	0.627099
-5.65543	3.45264e-05	3.45264e-05	0.63488	0.634859
-5.59723	3.51428e-05	3.51428e-05	0.642733	0.642713
-5.53965	3.57706e-05	3.57706e-05	0.650687	0.650669
-5.48269	3.64101e-05	3.64101e-05	0.658749	0.658732
-5.42634	3.70615e-05	3.70615e-05	0.666925	0.666908
-5.37059	3.77251e-05	3.77251e-05	0.675221	0.675205
-5.31544	3.84011e-05	3.84011e-05	0.683642	0.683626
-5.26087	3.90898e-05	3.90898e-05	0.692192	0.692177
-5.2069	3.97916e-05	3.97916e-05	0.700875	0.70086
-5.1535	4.05067e-05	4.05067e-05	0.709693	0.709679
-5.10067	4.12355e-05	4.12355e-05	0.718649	0.718636
-5.04841	4.19782e-05	4.19782e-05	0.727742	0.727729
-4.99671	4.27352e-05	4.27352e-05	0.736969	0.736957
-4.94556	4.35069e-05	4.35069e-05	0.746326	0.746315
-4.89496	4.42937e-05	4.42937e-05	0.755804	0.755793
-4.8449	4.50958e-05	4.50958e-05	0.765391	0.76538
-4.79538	4.59136e-05	4.59136e-05	0.775069	0.775058
-4.74639	4.67477e-05	4.67477e-05	0.784813	0.784803
-4.69792	4.75984e-05	4.75984e-05	0.794592	0.794583
-4.64997	4.8466e-05	4.84661e-05	0.804366	0.804357
-4.60254	4.93512e-05	4.93512e-05	0.814085	0.814077
-4.55561	5.02543e-05	5.02543e-05	0.823689	0.823681
-4.50919	5.11759e-05	5.11759e-05	0.833107	0.8331
-4.46326	5.21163e-05	5.21164e-05	0.84226	0.842253
-4.41782	5.30762e-05	5.30763e-05	0.851058	0.851052
-4.37288	5.40562e-05	5.40562e-05	0.859408	0.859403
-4.32841	5.50566e-05	5.50567e-05	0.867213	0.867207
-4.28442	5.60782e-05	5.60782e-05	0.874374	0.874369
-4.2409	5.71215e-05	5.71216e-05	0.880802	0.880798
-4.19784	5.81873e-05	5.81873e-05	0.886415	0.886412
-4.15525	5.9276e-05	5.92761e-05	0.891149	0.891146
-4.11311	6.03886e-05	6.03887e-05	0.894955	0.894954
-4.07142	6.15256e-05	6.15257e-05	0.897811	0.89781
-4.03018	6.26879e-05	6.26879e-05	0.899715	0.899715
-3.98939	6.38762e-05	6.38763e-05	0.900687	0.900688
-3.94902	6.50913e-05	6.50914e-05	0.900774	0.900776
-3.9091	6.63343e-05	6.63343e-05	0.90004	0.900043
-3.86959	6.76059e-05	6.7606e-05	0.898563	0.898568
-3.83052	6.8907e-05	6.89071e-05	0.896439	0.896444
-3.79186	7.02387e-05	7.02388e-05	0.893766	0.893773
-3.75361	7.16021e-05	7.16023e-05	0.890649	0.890658
-3.71577	7.29983e-05	7.29984e-05	0.887194	0.887204
-3.67834	7.44284e-05	7.44285e-05	0.8835	0.883513
-3.64131	7.58937e-05	7.58939e-05	0.879663	0.879678
-3.60468	7.73954e-05	7.73955e-05	0.875772	0.875789
-3.56844	7.89348e-05	7.8935e-05	0.871904	0.871924
-3.53258	8.05136e-05	8.05138e-05	0.868131	0.868153
-3.49711	8.21331e-05	8.21333e-05	0.864511	0.864536
-3.46202	8.37948e-05	8.3795e-05	0.861095	0.861124
-3.42731	8.55007e-05	8.55009e-05	0.857925	0.857957
-3.39297	8.72525e-05	8.72528e-05	0.855034	0.85507
-3.35899	8.9052e-05	8.90522e-05	0.852446	0.852487
-3.32538	9.09012e-05	9.09015e-05	0.850181	0.850226
-3.29213	9.28025e-05	9.28028e-05	0.848249	0.8483
-3.25923	9.47579e-05	9.47582e-05	0.846658	0.846714
-3.22669	9.67698e-05	9.67702e-05	0.845409	0.845472
-3.1945	9.88413e-05	9.88417e-05	0.844503	0.844572
-3.16265	0.000100975	0.000100975	0.843934	0.844011
-3.13114	0.000103173	0.000103174	0.843696	0.843781
-3.09997	0.00010544	0.00010544	0.843782	0.843876
-3.06913	0.000107778	0.000107779	0.844182	0.844286
-3.03862	0.000110192	0.000110193	0.844885	0.845
-3.00844	0.000112685	0.000112686	0.845879	0.846005
-2.97859	0.000115262	0.000115263	0.84715	0.847289
-2.94905	0.000117927	0.000117928	0.848685	0.848838
-2.91983	0.000120685	0.000120686	0.850469	0.850637
-2.89092	0.000123543	0.000123544	0.852488	0.852672
-2.86232	0.000126505	0.000126507	0.854726	0.854929
-2.83403	0.000129579	0.000129581	0.857169	0.85739
-2.80604	0.000132772	0.000132774	0.8598	0.860043
-2.77835	0.000136092	0.000136094	0.862605	0.86287
-2.75096	0.000139549	0.000139551	0.865565	0.865855
-2.72386	0.000143152	0.000143155	0.868665	0.868982
-2.69705	0.000146913	0.000146916	0.871886	0.872231
-2.67052	0.000150847	0.00015085	0.875209	0.875586
-2.64429	0.000154968	0.000154971	0.878616	0.879026
-2.61833	0.000159295	0.0001593	0.882086	0.882533
-2.59265	0.000163852	0.000163856	0.885599	0.886085
-2.56724	0.000168664	0.000168669	0.889135	0.889662
-2.54211	0.000173766	0.000173773	0.892671	0.893243
-2.51725	0.000179203	0.00017921	0.896186	0.896806
-2.49265	0.000185027	0.000185036	0.899656	0.900329
-2.46832	0.000191312	0.000191322	0.90306	0.903787
-2.44424	0.000198149	0.000198161	0.906372	0.907159
-2.42043	0.000205659	0.000205674	0.909571	0.910421
-2.39687	0.000214	0.000214018	0.912633	0.91355
-2.37356	0.000223376	0.000223399	0.915536	0.916524
-2.3505	0.000234061	0.00023409	0.91826	0.919323
-2.32769	0.000246419	0.000246456	0.920783	0.921927
-2.30512	0.000260935	0.000260981	0.923089	0.924318
-2.28279	0.000278253	0.000278313	0.925159	0.926479
-2.26071	0.00029923	0.000299309	0.926981	0.928397
-2.23886	0.000324984	0.000325089	0.928543	0.930058
-2.21724	0.000356959	0.000357101	0.929834	0.931455
-2.19586	0.000396985	0.000397177	0.930847	0.93258
-2.1747	0.000447365	0.000447627	0.931578	0.933428
-2.15377	0.000510981	0.000511341	0.932024	0.933998
-2.13307	0.000591448	0.000591942	0.932187	0.93429
-2.11258	0.000693308	0.000693985	0.932068	0.934306
-2.09232	0.000822276	0.000823203	0.931672	0.934052
-2.07227	0.000985555	0.000986822	0.931007	0.933534
-2.05244	0.0011922	0.00119393	0.93008	0.932762
-2.03282	0.00145354	0.00145589	0.928902	0.931745
-2.01341	0.00178345	0.00178663	0.927483	0.930494
-1.99421	0.00219856	0.00220286	0.925837	0.929022
-1.97521	0.00271822	0.00272401	0.923975	0.927342
-1.95642	0.00336421	0.00337195	0.921911	0.925468
-1.93783	0.00416046	0.00417076	0.919661	0.923414
-1.91943	0.00513312	0.00514674	0.917237	0.921193
-1.90124	0.00631084	0.00632874	0.914653	0.918821
-1.88324	0.00772559	0.00774898	0.911923	0.916311
-1.86543	0.00941386	0.00944424	0.909061	0.913676
-1.84781	0.0114181	0.0114574	0.90608	0.91093
-1.83038	0.0137884	0.0138389	0.902993	0.908086
-1.81314	0.0165828	0.0166476	0.899811	0.905156
-1.79608	0.0198677	0.0199505	0.896547	0.902152
-1.77921	0.0237152	0.0238204	0.89321	0.899084
-1.76251	0.0281989	0.0283323	0.889811	0.895963
-1.746	0.0333883	0.0335564	0.88636	0.892799
-1.72966	0.0393419	0.0395525	0.882865	0.889599
-1.71349	0.0461005	0.0463627	0.879335	0.886374
-1.6975	0.0536835	0.0540073	0.875776	0.88313
-1.68168	0.062086	0.0624826	0.872196	0.879873
-1.66603	0.0712821	0.0717636	0.868601	0.876611
-1.65055	0.0812313	0.0818105	0.864996	0.873349
-1.63524	0.0918878	0.0925783	0.861386	0.870093
-1.62008	0.10321	0.104027	0.857776	0.866846
-1.60509	0.11517	0.116127	0.854171	0.863614
-1.59026	0.127751	0.128865	0.850573	0.8604
-1.57559	0.140953	0.142242	0.846986	0.857207
-1.56108	0.154781	0.156263	0.843413	0.854038
-1.54672	0.169233	0.170928	0.839856	0.850896
-1.53251	0.184284	0.186214	0.836316	0.847783
-1.51846	0.199874	0.202062	0.832798	0.8447
-1.50456	0.215899	0.218367	0.829301	0.841651
-1.49081	0.232205	0.234974	0.825827	0.838636
-1.4772	0.248594	0.251686	0.822377	0.835656
-1.46374	0.264839	0.268271	0.818952	0.832712
-1.45042	0.280697	0.284485	0.815553	0.829805
-1.43725	0.295929	0.300084	0.812181	0.826936
-1.42422	0.310318	0.314849	0.808835	0.824104
-1.41133	0.323685	0.328595	0.805516	0.821312
-1.39857	0.335899	0.341189	0.802225	0.818558
-1.38595	0.346886	0.352554	0.798961	0.815843
-1.37347	0.356636	0.362678	0.795725	0.813167
-1.36112	0.365191	0.371602	0.792516	0.81053
-1.3489	0.372642	0.379418	0.789334	0.807932
-1.33682	0.379111	0.386248	0.78618	0.805371
-1.32486	0.38474	0.392235	0.783052	0.80285
-1.31303	0.38967	0.397523	0.779951	0.800367
-1.30133	0.394032	0.402244	0.776877	0.797922
-1.28975	0.397939	0.406513	0.773827	0.795513
-1.2783	0.401477	0.410418	0.770803	0.793142
-1.26697	0.404713	0.414026	0.767804	0.790807
-1.25576	0.40769	0.417383	0.764831	0.788509
-1.24467	0.410437	0.420514	0.761883	0.786246
-1.2337	0.412969	0.423438	0.758957	0.784019
-1.22285	0.4153	0.426166	0.756055	0.781826
-1.21211	0.41744	0.428709	0.753176	0.779666
-1.20149	0.419405	0.431084	0.750319	0.77754
-1.19098	0.421216	0.433311	0.747485	0.775448
-1.18058	0.422896	0.435414	0.744673	0.773389
-1.1703	0.424469	0.437416	0.741883	0.771362
-1.16013	0.425956	0.43934	0.739112	0.769366
-1.15006	0.427376	0.441205	0.736362	0.7674
-1.1401	0.428743	0.443024	0.733632	0.765465
-1.13025	0.430065	0.444807	0.730922	0.76356
-1.12051	0.431346	0.446558	0.728231	0.761685
-1.11087	0.432589	0.448278	0.725561	0.759839
-1.10133	0.433794	0.449969	0.722908	0.758022
-1.09189	0.434961	0.451631	0.720273	0.756232
-1.08256	0.436091	0.453262	0.717655	0.754468
-1.07333	0.437183	0.454865	0.715055	0.752732
-1.06419	0.438239	0.456439	0.712473	0.751022
-1.05515	0.439259	0.457985	0.709908	0.74934
-1.04621	0.440241	0.459501	0.70736	0.747683
-1.03737	0.441186	0.460987	0.704828	0.746051
-1.02862	0.442094	0.462444	0.702312	0.744443
-1.01996	0.442964	0.46387	0.699811	0.742858
-1.01139	0.443796	0.465266	0.697325	0.741297
-1.00292	0.444592	0.466633	0.694855	0.73976
-0.994541	0.445352	0.467972	0.692401	0.738246
-0.986249	0.446079	0.469284	0.689962	0.736755
-0.978046	0.446773	0.470571	0.687538	0.735286
-0.96993	0.447436	0.471834	0.685128	0.733839
-0.961902	0.448069	0.473073	0.682732	0.732413
-0.95396	0.448672	0.47429	0.680349	0.731007
-0.946102	0.449246	0.475484	0.677981	0.729621
-0.938329	0.449791	0.476656	0.675626	0.728255
-0.930639	0.450307	0.477806	0.673285	0.726909
-0.923032	0.450793	0.478933	0.670958	0.725584
-0.915505	0.451252	0.480037	0.668645	0.724278
-0.90806	0.451684	0.481121	0.666345	0.722991
-0.900694	0.452089	0.482184	0.664059	0.721722
-0.893407	0.452468	0.483227	0.661785	0.720471
-0.886198	0.452823	0.484252	0.659523	0.719237
-0.879066	0.453154	0.485258	0.657274	0.71802
-0.872011	0.453462	0.486247	0.655038	0.716821
-0.865031	0.453747	0.487218	0.652815	0.715638
-0.858126	0.454011	0.488172	0.650604	0.714473
-0.851295	0.454253	0.48911	0.648407	0.713324
-0.844537	0.454474	0.490033	0.646223	0.712192
-0.837851	0.454674	0.490939	0.644051	0.711075
-0.831237	0.454855	0.491829	0.641891	0.709974
-0.824694	0.455015	0.492705	0.639744	0.708887
-0.818221	0.455157	0.493566	0.637608	0.707815
-0.811817	0.455282	0.494414	0.635484	0.706758
-0.805482	0.455389	0.495249	0.633373	0.705714
-0.799215	0.455479	0.496071	0.631274	0.704686
-0.793014	0.455553	0.49688	0.629187	0.703671
-0.78688	0.455611	0.497677	0.627113	0.70267
-0.780812	0.455653	0.498463	0.625051	0.701684
-0.774809	0.455681	0.499237	0.623001	0.70071
-0.76887	0.455695	0.500001	0.620964	0.69975
-0.762995	0.455695	0.500753	0.618939	0.698803
-0.757182	0.45568	0.501495	0.616925	0.697868
-0.751432	0.455652	0.502226	0.614923	0.696945
-0.745743	0.455611	0.502946	0.612934	0.696034
-0.740116	0.455556	0.503656	0.610956	0.695136
-0.734548	0.455489	0.504356	0.60899	0.694249
-0.72904	0.45541	0.505046	0.607036	0.693374
-0.723591	0.455319	0.505727	0.605095	0.69251
-0.718201	0.455217	0.506399	0.603166	0.691658
-0.712868	0.455105	0.507062	0.601248	0.690817
-0.707592	0.454982	0.507716	0.599343	0.689987
-0.702373	0.454848	0.508361	0.59745	0.689168
-0.69721	0.454704	0.508998	0.595569	0.68836
-0.692102	0.454551	0.509627	0.593701	0.687563
-0.687049	0.454389	0.510247	0.591844	0.686775
-0.682049	0.454217	0.51086	0.589999	0.685998
-0.677104	0.454038	0.511466	0.588167	0.68523
-0.672211	0.45385	0.512064	0.586346	0.684472
-0.667371	0.453653	0.512654	0.584537	0.683724
-0.662582	0.453449	0.513237	0.58274	0.682985
-0.657845	0.453236	0.513812	0.580955	0.682256
-0.653159	0.453015	0.51438	0.579182	0.681536
-0.648522	0.452788	0.514941	0.577422	0.680825
-0.643936	0.452553	0.515495	0.575673	0.680123
-0.639398	0.452311	0.516042	0.573936	0.67943
-0.634909	0.452064	0.516583	0.572212	0.678746
-0.630468	0.451809	0.517117	0.5705	0.67807
-0.626075	0.451549	0.517645	0.568799	0.677403
-0.621729	0.451282	0.518166	0.567111	0.676745
-0.617429	0.45101	0.518681	0.565435	0.676095
-0.613175	0.450733	0.51919	0.563771	0.675453
-0.608967	0.45045	0.519692	0.562119	0.674818
-0.604804	0.450162	0.520189	0.560478	0.674192
-0.600685	0.449869	0.52068	0.558849	0.673573
-0.596611	0.449572	0.521166	0.557232	0.672961
-0.59258	0.44927	0.521646	0.555627	0.672358
-0.588593	0.448965	0.522121	0.554034	0.671761
-0.584648	0.448656	0.52259	0.552453	0.671172
-0.580745	0.448342	0.523054	0.550884	0.670591
-0.576884	0.448024	0.523512	0.549326	0.670016
-0.573065	0.447702	0.523965	0.547781	0.669449
-0.569286	0.447377	0.524412	0.546246	0.668888
-0.565548	0.447049	0.524854	0.544724	0.668334
-0.56185	0.446717	0.525291	0.543213	0.667787
-0.558191	0.446383	0.525724	0.541714	0.667247
-0.554572	0.446045	0.526151	0.540227	0.666713
-0.550991	0.445705	0.526574	0.538752	0.666186
-0.547449	0.445363	0.526991	0.537288	0.665665
-0.543944	0.445018	0.527404	0.535836	0.665151
-0.540478	0.44467	0.527813	0.534395	0.664643
-0.537048	0.444321	0.528216	0.532966	0.664141
-0.533655	0.443969	0.528615	0.531548	0.663645
-0.530298	0.443615	0.52901	0.530141	0.663155
-0.526978	0.443259	0.5294	0.528746	0.66267
-0.523693	0.442902	0.529785	0.527362	0.662191
-0.520443	0.442543	0.530166	0.525989	0.661718
-0.517227	0.442184	0.530544	0.524628	0.661251
-0.514047	0.441822	0.530917	0.523277	0.660789
-0.5109	0.44146	0.531286	0.521938	0.660333
-0.507787	0.441097	0.531651	0.520611	0.659882
-0.504707	0.440733	0.532013	0.519294	0.659437
-0.501661	0.440368	0.53237	0.517988	0.658997
-0.498647	0.440002	0.532724	0.516693	0.658562
-0.495665	0.439636	0.533074	0.515409	0.658132
-0.492715	0.439269	0.533419	0.514136	0.657707
-0.489797	0.438902	0.533761	0.512874	0.657287
-0.48691	0.438534	0.534099	0.511622	0.656872
-0.484054	0.438165	0.534433	0.510381	0.656461
-0.481228	0.437797	0.534764	0.509152	0.656056
-0.478433	0.437428	0.535091	0.507932	0.655656
-0.475668	0.43706	0.535414	0.506724	0.65526
-0.472932	0.436691	0.535734	0.505526	0.654869
-0.470226	0.436323	0.53605	0.504339	0.654483
-0.467548	0.435955	0.536363	0.503162	0.654102
-0.464899	0.435587	0.536673	0.501995	0.653724
-0.462279	0.435219	0.536979	0.500839	0.653351
-0.459687	0.434852	0.537282	0.499693	0.652983
-0.457122	0.434485	0.537582	0.498557	0.652618
-0.454585	0.434119	0.537878	0.497431	0.652258
-0.452075	0.433753	0.538171	0.496316	0.651902
-0.449592	0.433389	0.538461	0.49521	0.65155
-0.447136	0.433024	0.538747	0.494115	0.651202
-0.444705	0.432661	0.539031	0.493029	0.650858
-0.442301	0.432298	0.539311	0.491953	0.650518
-0.439923	0.431936	0.539588	0.490887	0.650182
-0.43757	0.431575	0.539863	0.489831	0.64985
-0.435242	0.431215	0.540134	0.488785	0.649522
-0.432939	0.430856	0.540403	0.487748	0.649197
-0.430661	0.430499	0.540669	0.48672	0.648876
-0.428407	0.430142	0.540932	0.485702	0.648559
-0.426178	0.429787	0.541192	0.484694	0.648246
-0.423972	0.429433	0.541449	0.483695	0.647936
-0.42179	0.429081	0.541704	0.482705	0.647629
-0.419631	0.428729	0.541956	0.481724	0.647326
-0.417496	0.428379	0.542206	0.480753	0.647027
-0.415383	0.428031	0.542453	0.47979	0.646731
-0.413293	0.427683	0.542697	0.478837	0.646438
-0.411225	0.427338	0.542939	0.477892	0.646149
-0.409179	0.426994	0.543178	0.476957	0.645863
-0.407156	0.426651	0.543414	0.47603	0.64558
-0.405153	0.42631	0.543648	0.475113	0.6453
-0.403173	0.42597	0.543879	0.474204	0.645024
-0.401213	0.425632	0.544108	0.473304	0.644751
-0.399275	0.425295	0.544334	0.472412	0.644481
-0.397357	0.42496	0.544558	0.471529	0.644215
-0.39546	0.424627	0.54478	0.470654	0.643951
-0.393583	0.424295	0.544999	0.469788	0.64369
-0.391727	0.423965	0.545215	0.46893	0.643433
-0.38989	0.423637	0.54543	0.468081	0.643178
-0.388073	0.423311	0.545642	0.467239	0.642926
-0.386275	0.422986	0.545852	0.466406	0.642677
-0.384496	0.422663	0.54606	0.465581	0.642431
-0.382737	0.422342	0.546265	0.464764	0.642187
-0.380996	0.422022	0.546469	0.463954	0.641946
-0.379275	0.421705	0.54667	0.463153	0.641708
-0.377571	0.421389	0.546869	0.462359	0.641473
-0.375886	0.421075	0.547065	0.461573	0.64124
-0.374219	0.420763	0.54726	0.460795	0.64101
-0.372569	0.420453	0.547453	0.460024	0.640782
-0.370938	0.420144	0.547643	0.459261	0.640557
-0.369323	0.419838	0.547832	0.458505	0.640335
-0.367726	0.419533	0.548018	0.457757	0.640115
-0.366147	0.41923	0.548203	0.457017	0.639897
-0.364584	0.41893	0.548385	0.456283	0.639682
-0.363037	0.418631	0.548566	0.455557	0.639469
-0.361508	0.418334	0.548744	0.454838	0.639259
-0.359995	0.418039	0.548921	0.454126	0.639051
-0.358497	0.417746	0.549096	0.453421	0.638846
-0.357016	0.417455	0.549269	0.452723	0.638642
-0.355551	0.417165	0.54944	0.452032	0.638441
-0.354102	0.416878	0.549609	0.451348	0.638243
-0.352668	0.416593	0.549777	0.45067	0.638046
-0.351249	0.416309	0.549943	0.45	0.637852
-0.349846	0.416028	0.550106	0.449336	0.637659
-0.348458	0.415748	0.550269	0.448679	0.637469
-0.347084	0.415471	0.550429	0.448028	0.637281
-0.345725	0.415195	0.550588	0.447384	0.637096
-0.344381	0.414921	0.550745	0.446746	0.636912
-0.343051	0.41465	0.550901	0.446114	0.63673
-0.341736	0.41438	0.551055	0.445489	0.63655
-0.340434	0.414113	0.551207	0.444871	0.636372
-0.339146	0.413847	0.551358	0.444258	0.636197
-0.337873	0.413583	0.551507	0.443652	0.636023
-0.336612	0.413321	0.551654	0.443051	0.635851
-0.335366	0.413062	0.5518	0.442457	0.635681
-0.334132	0.412804	0.551945	0.441869	0.635513
-0.332912	0.412548	0.552088	0.441286	0.635347
-0.331705	0.412294	0.552229	0.44071	0.635182
-0.330511	0.412042	0.552369	0.44014	0.63502
-0.32933	0.411792	0.552508	0.439575	0.634859
-0.328161	0.411544	0.552645	0.439016	0.6347
-0.327005	0.411298	0.55278	0.438462	0.634543
-0.325861	0.411054	0.552915	0.437915	0.634388
-0.32473	0.410811	0.553047	0.437372	0.634234
-0.32361	0.410571	0.553179	0.436836	0.634082
-0.322503	0.410332	0.553308	0.436305	0.633932
-0.321407	0.410095	0.553437	0.435779	0.633784
-0.320323	0.40986	0.553564	0.435259	0.633637
-0.319251	0.409627	0.55369	0.434744	0.633491
-0.31819	0.409396	0.553814	0.434234	0.633348
-0.317141	0.409167	0.553937	0.433729	0.633206
-0.316103	0.40894	0.554059	0.43323	0.633066
-0.315076	0.408714	0.554179	0.432736	0.632927
-0.31406	0.40849	0.554298	0.432247	0.632789
-0.313055	0.408268	0.554416	0.431762	0.632654
-0.31206	0.408048	0.554533	0.431283	0.632519
-0.311076	0.40783	0.554649	0.430809	0.632386
-0.310103	0.407614	0.554763	0.430339	0.632255
-0.30914	0.407399	0.554876	0.429875	0.632125
-0.308188	0.407186	0.554987	0.429415	0.631997
-0.307246	0.406975	0.555098	0.42896	0.631869
-0.306313	0.406766	0.555207	0.428509	0.631744
-0.305391	0.406558	0.555316	0.428063	0.631619
-0.304479	0.406353	0.555423	0.427622	0.631496
-0.303576	0.406149	0.555529	0.427185	0.631375
-0.302683	0.405946	0.555633	0.426753	0.631254
-0.3018	0.405746	0.555737	0.426325	0.631135
-0.300926	0.405547	0.55584	0.425902	0.631018
-0.300062	0.40535	0.555941	0.425483	0.630901
-0.299206	0.405154	0.556042	0.425068	0.630786
-0.29836	0.40496	0.556141	0.424658	0.630672
-0.297523	0.404768	0.556239	0.424252	0.63056
-0.296695	0.404578	0.556337	0.42385	0.630448
-0.295876	0.404389	0.556433	0.423452	0.630338
-0.295065	0.404202	0.556528	0.423059	0.630229
-0.294264	0.404017	0.556622	0.422669	0.630122
-0.29347	0.403833	0.556715	0.422284	0.630015
-0.292686	0.403651	0.556807	0.421902	0.62991
-0.291909	0.40347	0.556899	0.421524	0.629805
-0.291141	0.403292	0.556989	0.421151	0.629702
-0.290382	0.403114	0.557078	0.420781	0.6296
-0.28963	0.402938	0.557167	0.420415	0.629499
-0.288887	0.402764	0.557254	0.420053	0.6294
-0.288151	0.402592	0.55734	0.419695	0.629301
-0.287423	0.402421	0.557426	0.41934	0.629203
-0.286703	0.402251	0.557511	0.418989	0.629107
-0.285991	0.402083	0.557594	0.418642	0.629012
-0.285286	0.401917	0.557677	0.418298	0.628917
-0.284589	0.401752	0.557759	0.417958	0.628824
-0.2839	0.401588	0.55784	0.417621	0.628731
-0.283218	0.401426	0.557921	0.417288	0.62864
-0.282543	0.401266	0.558	0.416959	0.62855
-0.281875	0.401107	0.558078	0.416633	0.62846
-0.281214	0.400949	0.558156	0.41631	0.628372
-0.280561	0.400793	0.558233	0.415991	0.628285
-0.279915	0.400638	0.558309	0.415675	0.628198
-0.279275	0.400485	0.558384	0.415362	0.628113
-0.278642	0.400333	0.558459	0.415052	0.628028
-0.278016	0.400183	0.558533	0.414746	0.627944
-0.277397	0.400034	0.558605	0.414443	0.627861
-0.276785	0.399886	0.558678	0.414143	0.62778
-0.276179	0.39974	0.558749	0.413847	0.627699
-0.275579	0.399595	0.55882	0.413553	0.627618
-0.274986	0.399452	0.558889	0.413263	0.627539
-0.274399	0.399309	0.558959	0.412975	0.627461
-0.273819	0.399169	0.559027	0.412691	0.627383
-0.273245	0.399029	0.559095	0.412409	0.627307
-0.272676	0.398891	0.559161	0.412131	0.627231
-0.272114	0.398754	0.559228	0.411855	0.627156
-0.271558	0.398618	0.559293	0.411582	0.627082
-0.271008	0.398484	0.559358	0.411313	0.627008
-0.270464	0.398351	0.559422	0.411046	0.626936
-0.269926	0.398219	0.559485	0.410781	0.626864
-0.269393	0.398088	0.559548	0.41052	0.626793
-0.268866	0.397959	0.55961	0.410261	0.626723
-0.268345	0.397831	0.559672	0.410005	0.626653
-0.267829	0.397704	0.559732	0.409752	0.626585
-0.267319	0.397579	0.559792	0.409501	0.626517
-0.266815	0.397454	0.559852	0.409253	0.626449
-0.266315	0.397331	0.559911	0.409008	0.626383
-0.265822	0.397209	0.559969	0.408765	0.626317
-0.265333	0.397088	0.560027	0.408525	0.626252
-0.26485	0.396968	0.560084	0.408287	0.626188
-0.264371	0.39685	0.56014	0.408052	0.626124
-0.263898	0.396732	0.560196	0.407819	0.626061
-0.26343	0.396616	0.560251	0.407589	0.625999
-0.262967	0.396501	0.560306	0.407361	0.625937
-0.262509	0.396387	0.56036	0.407136	0.625876
-0.262056	0.396274	0.560413	0.406913	0.625816
-0.261608	0.396162	0.560466	0.406692	0.625756
-0.261164	0.396052	0.560518	0.406474	0.625697
-0.260725	0.395942	0.56057	0.406257	0.625639
-0.260291	0.395833	0.560621	0.406044	0.625581
-0.259862	0.395726	0.560672	0.405832	0.625524
-0.259437	0.395619	0.560722	0.405623	0.625467
-0.259017	0.395514	0.560772	0.405416	0.625411
-0.258601	0.39541	0.560821	0.405211	0.625356
-0.25819	0.395306	0.560869	0.405008	0.625301
-0.257783	0.395204	0.560917	0.404807	0.625247
-0.25738	0.395103	0.560965	0.404609	0.625194
-0.256982	0.395002	0.561012	0.404412	0.625141
-0.256588	0.394903	0.561059	0.404218	0.625089
-0.256198	0.394805	0.561105	0.404026	0.625037
-0.255813	0.394707	0.56115	0.403836	0.624986
-0.255431	0.394611	0.561195	0.403647	0.624935
-0.255054	0.394515	0.56124	0.403461	0.624885
-0.254681	0.394421	0.561284	0.403277	0.624835
-0.254311	0.394327	0.561327	0.403095	0.624786
-0.253946	0.394235	0.561371	0.402914	0.624738
-0.253585	0.394143	0.561413	0.402736	0.62469
-0.253227	0.394052	0.561456	0.402559	0.624642
-0.252873	0.393962	0.561497	0.402385	0.624596
-0.252523	0.393873	0.561539	0.402212	0.624549
-0.252177	0.393785	0.56158	0.402041	0.624503
-0.251834	0.393698	0.56162	0.401872	0.624458
-0.251496	0.393611	0.56166	0.401704	0.624413
-0.25116	0.393526	0.5617	0.401538	0.624368
-0.250829	0.393441	0.561739	0.401375	0.624324
-0.250501	0.393357	0.561778	0.401212	0.624281
-0.250176	0.393274	0.561817	0.401052	0.624238
-0.249855	0.393192	0.561855	0.400893	0.624195
-0.249537	0.393111	0.561892	0.400736	0.624153
-0.249223	0.393031	0.561929	0.400581	0.624112
-0.248912	0.392951	0.561966	0.400427	0.62407
-0.248605	0.392872	0.562003	0.400275	0.62403
-0.2483	0.392794	0.562039	0.400125	0.623989
-0.247999	0.392717	0.562074	0.399976	0.62395
-0.247702	0.39264	0.56211	0.399829	0.62391
-0.247407	0.392565	0.562145	0.399683	0.623871
-0.247116	0.39249	0.562179	0.399539	0.623833
-0.246827	0.392416	0.562213	0.399396	0.623794
-0.246542	0.392342	0.562247	0.399255	0.623757
-0.24626	0.39227	0.562281	0.399115	0.623719
-0.245981	0.392198	0.562314	0.398977	0.623682
-0.245705	0.392126	0.562346	0.39884	0.623646
-0.245431	0.392056	0.562379	0.398705	0.62361
-0.245161	0.391986	0.562411	0.398571	0.623574
-0.244894	0.391917	0.562443	0.398439	0.623539
-0.244629	0.391849	0.562474	0.398308	0.623504
-0.244368	0.391781	0.562505	0.398179	0.623469
-0.244109	0.391714	0.562536	0.39805	0.623435
-0.243853	0.391648	0.562566	0.397924	0.623401
-0.243599	0.391582	0.562596	0.397798	0.623367
-0.243348	0.391517	0.562626	0.397674	0.623334
-0.2431	0.391453	0.562655	0.397551	0.623301
-0.242855	0.39139	0.562685	0.39743	0.623269
-0.242612	0.391327	0.562713	0.397309	0.623237
-0.242372	0.391264	0.562742	0.397191	0.623205
-0.242135	0.391203	0.56277	0.397073	0.623174
-0.2419	0.391141	0.562798	0.396956	0.623143
-0.241667	0.391081	0.562825	0.396841	0.623112
-0.241437	0.391021	0.562853	0.396727	0.623082
-0.24121	0.390962	0.56288	0.396615	0.623052
-0.240985	0.390903	0.562906	0.396503	0.623022
-0.240762	0.390845	0.562933	0.396393	0.622993
-0.240542	0.390788	0.562959	0.396284	0.622964
-0.240324	0.390731	0.562985	0.396176	0.622935
-0.240108	0.390675	0.56301	0.396069	0.622906
-0.239895	0.390619	0.563036	0.395963	0.622878
-0.239684	0.390564	0.563061	0.395858	0.62285
-0.239475	0.39051	0.563086	0.395755	0.622823
-0.239269	0.390456	0.56311	0.395653	0.622796
-0.239065	0.390402	0.563134	0.395551	0.622769
-0.238862	0.39035	0.563158	0.395451	0.622742
-0.238663	0.390297	0.563182	0.395352	0.622716
-0.238465	0.390246	0.563206	0.395254	0.62269
-0.238269	0.390194	0.563229	0.395157	0.622664
-0.238075	0.390144	0.563252	0.395061	0.622638
-0.237884	0.390093	0.563274	0.394966	0.622613
-0.237694	0.390044	0.563297	0.394872	0.622588
-0.237507	0.389995	0.563319	0.394779	0.622563
-0.237322	0.389946	0.563341	0.394687	0.622539
-0.237138	0.389898	0.563363	0.394596	0.622515
-0.236957	0.38985	0.563385	0.394506	0.622491
-0.236777	0.389803	0.563406	0.394417	0.622467
-0.2366	0.389756	0.563427	0.394329	0.622444
-0.236424	0.38971	0.563448	0.394242	0.622421
-0.23625	0.389665	0.563468	0.394156	0.622398
-0.236078	0.389619	0.563489	0.39407	0.622375
-0.235908	0.389575	0.563509	0.393986	0.622353
-0.23574	0.38953	0.563529	0.393902	0.622331
-0.235573	0.389487	0.563549	0.39382	0.622309
-0.235408	0.389443	0.563568	0.393738	0.622287
-0.235245	0.3894	0.563588	0.393657	0.622265
-0.235084	0.389358	0.563607	0.393577	0.622244
-0.234925	0.389316	0.563626	0.393498	0.622223
-0.234767	0.389274	0.563645	0.39342	0.622202
-0.234611	0.389233	0.563663	0.393342	0.622182
-0.234456	0.389192	0.563682	0.393266	0.622161
-0.234304	0.389152	0.5637	0.39319	0.622141
-0.234153	0.389112	0.563718	0.393115	0.622121
-0.234003	0.389073	0.563735	0.393041	0.622102
-0.233855	0.389034	0.563753	0.392967	0.622082
-0.233709	0.388995	0.56377	0.392894	0.622063
-0.233564	0.388957	0.563788	0.392823	0.622044
-0.233421	0.388919	0.563805	0.392751	0.622025
-0.233279	0.388882	0.563822	0.392681	0.622006
-0.233139	0.388845	0.563838	0.392612	0.621988
-0.233	0.388808	0.563855	0.392543	0.62197
-0.232863	0.388772	0.563871	0.392475	0.621951
-0.232728	0.388736	0.563887	0.392407	0.621934
-0.232593	0.3887	0.563903	0.392341	0.621916
-0.232461	0.388665	0.563919	0.392275	0.621898
-0.232329	0.38863	0.563935	0.392209	0.621881
-0.232199	0.388596	0.56395	0.392145	0.621864
-0.232071	0.388562	0.563965	0.392081	0.621847
-0.231943	0.388528	0.56398	0.392018	0.62183
-0.231817	0.388495	0.563995	0.391955	0.621814
-0.231693	0.388462	0.56401	0.391893	0.621797
-0.23157	0.388429	0.564025	0.391832	0.621781
-0.231448	0.388397	0.564039	0.391772	0.621765
-0.231327	0.388365	0.564054	0.391712	0.621749
-0.231208	0.388333	0.564068	0.391652	0.621733
-0.23109	0.388302	0.564082	0.391594	0.621718
-0.230973	0.388271	0.564096	0.391536	0.621702
-0.230858	0.38824	0.56411	0.391479	0.621687
-0.230744	0.38821	0.564123	0.391422	0.621672
-0.230631	0.38818	0.564137	0.391366	0.621657
-0.230519	0.38815	0.56415	0.39131	0.621643
-0.230408	0.388121	0.564163	0.391255	0.621628
-0.230299	0.388092	0.564176	0.391201	0.621614
-0.230191	0.388063	0.564189	0.391147	0.621599
-0.230041	0.388023	0.564207	0.391073	0.62158
-0.229889	0.387983	0.564225	0.390997	0.62156
-0.229735	0.387942	0.564243	0.39092	0.621539
-0.229578	0.3879	0.564262	0.390843	0.621519
-0.229419	0.387858	0.564281	0.390764	0.621498
-0.229258	0.387815	0.5643	0.390683	0.621476
-0.229094	0.387771	0.564319	0.390602	0.621455
-0.228928	0.387727	0.564339	0.39052	0.621433
-0.22876	0.387682	0.564359	0.390436	0.621411
-0.228588	0.387636	0.56438	0.390351	0.621388
-0.228415	0.38759	0.5644	0.390264	0.621365
-0.228238	0.387543	0.564421	0.390177	0.621342
-0.228059	0.387495	0.564443	0.390088	0.621319
-0.227878	0.387447	0.564464	0.389997	0.621295
-0.227693	0.387397	0.564486	0.389906	0.62127
-0.227506	0.387347	0.564508	0.389813	0.621246
-0.227316	0.387297	0.564531	0.389718	0.621221
-0.227124	0.387245	0.564554	0.389622	0.621195
-0.226928	0.387193	0.564577	0.389525	0.62117
-0.226729	0.38714	0.564601	0.389426	0.621143
-0.226528	0.387086	0.564625	0.389326	0.621117
-0.226323	0.387031	0.564649	0.389224	0.62109
-0.226116	0.386975	0.564674	0.389121	0.621063
-0.225905	0.386919	0.564699	0.389016	0.621035
-0.225691	0.386862	0.564725	0.38891	0.621007
-0.225474	0.386803	0.56475	0.388802	0.620978
-0.225254	0.386744	0.564777	0.388692	0.620949
-0.22503	0.386684	0.564803	0.388581	0.62092
-0.224803	0.386623	0.56483	0.388468	0.62089
-0.224573	0.386561	0.564858	0.388354	0.62086
-0.224339	0.386499	0.564885	0.388237	0.620829
-0.224101	0.386435	0.564914	0.388119	0.620798
-0.22386	0.38637	0.564942	0.387999	0.620766
-0.223616	0.386304	0.564972	0.387878	0.620734
-0.223368	0.386237	0.565001	0.387754	0.620701
-0.223116	0.38617	0.565031	0.387629	0.620668
-0.22286	0.386101	0.565061	0.387502	0.620634
-0.222601	0.386031	0.565092	0.387372	0.6206
-0.222337	0.38596	0.565124	0.387241	0.620566
-0.22207	0.385888	0.565156	0.387108	0.62053
-0.221799	0.385814	0.565188	0.386973	0.620495
-0.221523	0.38574	0.565221	0.386836	0.620459
-0.221244	0.385664	0.565254	0.386697	0.620422
-0.22096	0.385588	0.565288	0.386556	0.620384
-0.220672	0.38551	0.565322	0.386413	0.620347
-0.22038	0.385431	0.565357	0.386267	0.620308
-0.220083	0.385351	0.565392	0.386119	0.620269
-0.219782	0.385269	0.565428	0.38597	0.620229
-0.219477	0.385186	0.565464	0.385817	0.620189
-0.219167	0.385102	0.565501	0.385663	0.620149
-0.218852	0.385017	0.565539	0.385506	0.620107
-0.218532	0.38493	0.565577	0.385347	0.620065
-0.218208	0.384842	0.565616	0.385186	0.620022
-0.217879	0.384752	0.565655	0.385022	0.619979
-0.217545	0.384662	0.565695	0.384855	0.619935
-0.217206	0.384569	0.565735	0.384686	0.619891
-0.216862	0.384476	0.565776	0.384515	0.619845
-0.216512	0.384381	0.565818	0.384341	0.619799
-0.216158	0.384284	0.56586	0.384164	0.619753
-0.215798	0.384186	0.565903	0.383985	0.619705
-0.215433	0.384086	0.565946	0.383803	0.619657
-0.215062	0.383985	0.565991	0.383618	0.619609
-0.214686	0.383882	0.566035	0.383431	0.619559
-0.214304	0.383778	0.566081	0.383241	0.619509
-0.213916	0.383672	0.566127	0.383047	0.619458
-0.213523	0.383564	0.566174	0.382851	0.619406
-0.213124	0.383455	0.566222	0.382652	0.619354
-0.212718	0.383344	0.56627	0.38245	0.619301
-0.212307	0.383231	0.566319	0.382245	0.619247
-0.21189	0.383116	0.566369	0.382037	0.619192
-0.211466	0.383	0.56642	0.381826	0.619136
-0.211036	0.382881	0.566471	0.381612	0.61908
-0.210599	0.382761	0.566523	0.381394	0.619022
-0.210156	0.382639	0.566576	0.381173	0.618964
-0.209706	0.382516	0.566629	0.380949	0.618905
-0.20925	0.38239	0.566684	0.380721	0.618845
-0.208787	0.382262	0.566739	0.380491	0.618784
-0.208316	0.382132	0.566795	0.380256	0.618723
-0.207839	0.382	0.566852	0.380018	0.61866
-0.207355	0.381866	0.56691	0.379777	0.618596
-0.206863	0.38173	0.566969	0.379531	0.618532
-0.206364	0.381592	0.567028	0.379283	0.618466
-0.205858	0.381451	0.567089	0.37903	0.6184
-0.205344	0.381309	0.56715	0.378774	0.618333
-0.204822	0.381164	0.567213	0.378514	0.618264
-0.204292	0.381017	0.567276	0.378249	0.618195
-0.203755	0.380867	0.56734	0.377981	0.618124
-0.203209	0.380715	0.567405	0.377709	0.618053
-0.202656	0.380561	0.567471	0.377433	0.61798
-0.202094	0.380404	0.567538	0.377153	0.617907
-0.201523	0.380245	0.567607	0.376868	0.617832
-0.200944	0.380083	0.567676	0.376579	0.617756
-0.200357	0.379919	0.567746	0.376286	0.617679
-0.19976	0.379752	0.567817	0.375989	0.617601
-0.199155	0.379582	0.56789	0.375687	0.617522
-0.19854	0.37941	0.567963	0.37538	0.617441
-0.197917	0.379235	0.568038	0.375069	0.61736
-0.197284	0.379057	0.568113	0.374753	0.617277
-0.196641	0.378876	0.56819	0.374433	0.617193
-0.195989	0.378693	0.568268	0.374107	0.617107
-0.195328	0.378506	0.568347	0.373777	0.617021
-0.194656	0.378316	0.568427	0.373442	0.616933
-0.193974	0.378124	0.568509	0.373102	0.616844
-0.193282	0.377928	0.568592	0.372756	0.616754
-0.19258	0.377729	0.568676	0.372406	0.616662
-0.191867	0.377527	0.568761	0.37205	0.616569
-0.191143	0.377322	0.568848	0.371689	0.616474
-0.190409	0.377113	0.568935	0.371323	0.616378
-0.189664	0.376901	0.569024	0.370951	0.616281
-0.188907	0.376686	0.569115	0.370573	0.616182
-0.188139	0.376467	0.569207	0.37019	0.616082
-0.18736	0.376244	0.5693	0.369801	0.61598
-0.186569	0.376018	0.569395	0.369406	0.615877
-0.185766	0.375788	0.569491	0.369005	0.615772
-0.184951	0.375555	0.569588	0.368599	0.615666
-0.184124	0.375318	0.569687	0.368186	0.615558
-0.183284	0.375076	0.569788	0.367767	0.615448
-0.182432	0.374831	0.569889	0.367341	0.615337
-0.181568	0.374582	0.569993	0.36691	0.615224
-0.18069	0.374329	0.570098	0.366472	0.61511
-0.179799	0.374072	0.570205	0.366027	0.614994
-0.178895	0.37381	0.570313	0.365576	0.614876
-0.177977	0.373545	0.570423	0.365117	0.614756
-0.177046	0.373275	0.570535	0.364653	0.614635
-0.1761	0.373	0.570648	0.364181	0.614512
-0.17514	0.372721	0.570763	0.363702	0.614387
-0.174166	0.372438	0.570879	0.363215	0.61426
-0.173178	0.372149	0.570998	0.362722	0.614131
-0.172175	0.371856	0.571118	0.362221	0.614001
-0.171156	0.371559	0.57124	0.361713	0.613868
-0.170123	0.371256	0.571364	0.361197	0.613734
-0.169073	0.370948	0.57149	0.360674	0.613598
-0.168009	0.370635	0.571618	0.360142	0.613459
-0.166928	0.370317	0.571748	0.359603	0.613319
-0.165831	0.369994	0.57188	0.359056	0.613177
-0.164718	0.369666	0.572014	0.3585	0.613032
-0.163587	0.369332	0.57215	0.357936	0.612886
-0.162441	0.368993	0.572288	0.357364	0.612737
-0.161276	0.368648	0.572428	0.356784	0.612587
-0.160095	0.368296	0.57257	0.356194	0.612434
-0.158896	0.36794	0.572715	0.355596	0.612279
-0.157678	0.367577	0.572861	0.354989	0.612121
-0.156443	0.367208	0.57301	0.354373	0.611962
-0.155189	0.366833	0.573161	0.353748	0.6118
-0.153916	0.366452	0.573314	0.353113	0.611635
-0.152625	0.366064	0.57347	0.352469	0.611468
-0.151313	0.36567	0.573628	0.351816	0.611299
-0.149983	0.365269	0.573788	0.351152	0.611127
-0.148632	0.364861	0.573951	0.350479	0.610953
-0.147261	0.364447	0.574116	0.349796	0.610776
-0.14587	0.364025	0.574284	0.349102	0.610596
-0.144458	0.363596	0.574454	0.348398	0.610414
-0.143024	0.36316	0.574627	0.347684	0.610229
-0.141569	0.362717	0.574802	0.346959	0.610042
-0.140093	0.362265	0.57498	0.346223	0.609851
-0.138594	0.361806	0.57516	0.345477	0.609658
-0.137073	0.361339	0.575344	0.344719	0.609462
-0.135529	0.360864	0.57553	0.34395	0.609263
-0.133962	0.360382	0.575719	0.343169	0.609062
-0.132371	0.359891	0.575911	0.342378	0.608857
-0.130757	0.359391	0.576106	0.341574	0.608649
-0.129118	0.358883	0.576304	0.340758	0.608439
-0.127455	0.358366	0.576505	0.339931	0.608225
-0.125767	0.357841	0.576709	0.339091	0.608008
-0.124054	0.357306	0.576916	0.338239	0.607789
-0.122315	0.356763	0.577127	0.337373	0.607566
-0.12055	0.356209	0.57734	0.336496	0.60734
-0.118759	0.355646	0.577557	0.335605	0.60711
-0.116941	0.355073	0.577778	0.334702	0.606878
-0.115095	0.354491	0.578001	0.333785	0.606642
-0.111007	0.353195	0.578497	0.331754	0.606119
-0.107064	0.351938	0.578975	0.329796	0.605615
-0.103261	0.35072	0.579437	0.327908	0.60513
-0.0995927	0.349538	0.579882	0.326088	0.604662
-0.0960543	0.348394	0.580311	0.324333	0.60421
-0.0926412	0.347285	0.580726	0.322641	0.603775
-0.0893491	0.346211	0.581127	0.32101	0.603357
-0.0861737	0.345171	0.581513	0.319438	0.602953
-0.0831108	0.344164	0.581887	0.317922	0.602565
-0.0801564	0.34319	0.582249	0.31646	0.602191
-0.0773068	0.342247	0.582597	0.315051	0.60183
-0.0745581	0.341333	0.582934	0.313693	0.601483
-0.0719069	0.340449	0.583258	0.312383	0.601148
-0.0693496	0.339594	0.583571	0.31112	0.600825
-0.066883	0.338765	0.583873	0.309902	0.600514
-0.0645038	0.337964	0.584164	0.308727	0.600213
-0.0622089	0.337188	0.584445	0.307594	0.599923
-0.0599953	0.336438	0.584715	0.306502	0.599643
-0.0578602	0.335713	0.584976	0.305448	0.599374
-0.0558007	0.335011	0.585228	0.304432	0.599114
-0.0538143	0.334332	0.585471	0.303453	0.598863
-0.0518982	0.333676	0.585706	0.302508	0.598622
-0.0500501	0.333041	0.585933	0.301597	0.598389
-0.0482674	0.332428	0.586152	0.300718	0.598164
-0.0465479	0.331835	0.586363	0.29987	0.597948
-0.0448894	0.331261	0.586567	0.299053	0.597739
-0.0432896	0.330707	0.586764	0.298264	0.597539
-0.0417466	0.330172	0.586954	0.297504	0.597345
-0.0402582	0.329654	0.587137	0.296771	0.597159
-0.0388226	0.329154	0.587315	0.296064	0.596979
-0.0374378	0.328671	0.587486	0.295382	0.596806
-0.0361021	0.328204	0.587651	0.294724	0.596639
-0.0348138	0.327752	0.58781	0.29409	0.596478
-0.0335711	0.327316	0.587964	0.293478	0.596323
-0.0323725	0.326894	0.588112	0.292887	0.596173
-0.0312163	0.326487	0.588255	0.292317	0.596028
-0.0301012	0.326093	0.588392	0.291768	0.595889
-0.0290255	0.325712	0.588525	0.291238	0.595754
-0.027988	0.325344	0.588653	0.290726	0.595625
-0.0269872	0.324989	0.588776	0.290233	0.595499
-0.0260219	0.324646	0.588895	0.289757	0.595379
-0.0250908	0.324314	0.58901	0.289298	0.595262
-0.0241927	0.323994	0.589121	0.288855	0.59515
-0.0233265	0.323685	0.589228	0.288427	0.595042
-0.0224909	0.323386	0.589331	0.288015	0.594937
-0.021685	0.323097	0.589431	0.287617	0.594836
-0.0209076	0.322819	0.589527	0.287234	0.594739
-0.0201577	0.32255	0.589619	0.286864	0.594645
-0.0194345	0.32229	0.589709	0.286507	0.594555
-0.0187369	0.322039	0.589795	0.286162	0.594468
-0.018064	0.321797	0.589878	0.28583	0.594384
-0.0174149	0.321563	0.589958	0.28551	0.594303
-0.0167888	0.321337	0.590035	0.285201	0.594224
-0.016185	0.321119	0.59011	0.284902	0.594149
-0.0156025	0.320908	0.590182	0.284615	0.594076
-0.0150407	0.320705	0.590251	0.284337	0.594006
-0.0144988	0.320509	0.590318	0.28407	0.593938
-0.0139761	0.320319	0.590383	0.283812	0.593873
-0.0134719	0.320137	0.590445	0.283563	0.59381
-0.0129856	0.31996	0.590505	0.283322	0.593749
-0.0125165	0.31979	0.590563	0.283091	0.593691
-0.0120641	0.319625	0.590619	0.282867	0.593634
-0.0116277	0.319467	0.590673	0.282652	0.59358
-0.0112067	0.319313	0.590725	0.282444	0.593527
-0.0108007	0.319166	0.590776	0.282243	0.593477
-0.010409	0.319023	0.590824	0.28205	0.593428
-0.0100313	0.318885	0.590871	0.281863	0.593381
-0.0096669	0.318752	0.590916	0.281683	0.593335
-0.00931545	0.318624	0.590959	0.281509	0.593292
-0.00897644	0.3185	0.591001	0.281342	0.593249
-0.00864945	0.318381	0.591042	0.28118	0.593209
-0.00833405	0.318266	0.591081	0.281024	0.593169
-0.00802983	0.318154	0.591119	0.280874	0.593131
-0.00773639	0.318047	0.591155	0.280729	0.593095
-0.00745335	0.317943	0.59119	0.280589	0.59306
-0.00718034	0.317844	0.591224	0.280454	0.593026
-0.006917	0.317747	0.591257	0.280324	0.592993
-0.006663	0.317654	0.591288	0.280199	0.592961
-0.006418	0.317564	0.591319	0.280078	0.592931
-0.00618169	0.317478	0.591348	0.279961	0.592901
-0.00595374	0.317394	0.591376	0.279848	0.592873
-0.00573388	0.317313	0.591404	0.27974	0.592846
-0.00552181	0.317236	0.59143	0.279635	0.592819
-0.00531725	0.317161	0.591455	0.279534	0.592794
-0.00511995	0.317088	0.59148	0.279436	0.592769
-0.00492963	0.317018	0.591503	0.279342	0.592745
-0.00474607	0.316951	0.591526	0.279252	0.592723
-0.004569	0.316886	0.591548	0.279164	0.592701
-0.00439822	0.316823	0.591569	0.27908	0.592679
-0.00423348	0.316763	0.59159	0.278998	0.592659
-0.00407459	0.316704	0.591609	0.27892	0.592639
-0.00392132	0.316648	0.591628	0.278844	0.59262
-0.00377349	0.316594	0.591647	0.278771	0.592602
-0.00363089	0.316541	0.591665	0.278701	0.592584
-0.00349335	0.316491	0.591682	0.278633	0.592567
-0.00336069	0.316442	0.591698	0.278567	0.59255
-0.00323272	0.316395	0.591714	0.278504	0.592534
-0.00310929	0.316349	0.591729	0.278443	0.592519
-0.00299024	0.316306	0.591744	0.278384	0.592504
-0.0028754	0.316263	0.591758	0.278328	0.59249
-0.00276464	0.316223	0.591772	0.278273	0.592476
-0.0026578	0.316183	0.591785	0.27822	0.592463
-0.00255474	0.316145	0.591798	0.278169	0.59245
-0.00245534	0.316109	0.591811	0.27812	0.592438
-0.00235946	0.316074	0.591822	0.278073	0.592426
-0.00226698	0.316039	0.591834	0.278027	0.592414
-0.00217778	0.316007	0.591845	0.277983	0.592403
-0.00209174	0.315975	0.591856	0.277941	0.592393
-0.00200875	0.315944	0.591866	0.2779	0.592382
-0.0019287	0.315915	0.591876	0.27786	0.592372
-0.00185148	0.315886	0.591886	0.277822	0.592363
-0.001777	0.315859	0.591895	0.277785	0.592354
-0.00170517	0.315833	0.591904	0.27775	0.592345
-0.00163587	0.315807	0.591912	0.277716	0.592336
-0.00156904	0.315783	0.591921	0.277683	0.592328
-0.00150457	0.315759	0.591929	0.277651	0.59232
-0.00144239	0.315736	0.591936	0.27762	0.592312
-0.00138241	0.315714	0.591944	0.27759	0.592305
-0.00132456	0.315692	0.591951	0.277562	0.592297
-0.00126875	0.315672	0.591958	0.277534	0.59229
-0.00121493	0.315652	0.591965	0.277508	0.592284
-0.00116301	0.315633	0.591971	0.277482	0.592277
-0.00111293	0.315614	0.591977	0.277457	0.592271
-0.00106463	0.315597	0.591983	0.277434	0.592265
-0.00101804	0.31558	0.591989	0.277411	0.592259
-0.000973099	0.315563	0.591995	0.277388	0.592254
-0.000929751	0.315547	0.592	0.277367	0.592248
-0.000887941	0.315532	0.592005	0.277346	0.592243
-0.000847611	0.315517	0.59201	0.277326	0.592238
-0.000808712	0.315502	0.592015	0.277307	0.592233
-0.00077119	0.315489	0.59202	0.277289	0.592229
-0.000734999	0.315475	0.592024	0.277271	0.592224
-0.00070009	0.315462	0.592029	0.277254	0.59222
-0.000666419	0.31545	0.592033	0.277237	0.592216
-0.00063394	0.315438	0.592037	0.277221	0.592212
-0.000602613	0.315426	0.592041	0.277206	0.592208
-0.000572396	0.315415	0.592044	0.277191	0.592204
-0.00054325	0.315405	0.592048	0.277176	0.5922
-0.000515137	0.315394	0.592052	0.277162	0.592197
-0.00048802	0.315384	0.592055	0.277149	0.592193
-0.000461865	0.315375	0.592058	0.277136	0.59219
-0.000436636	0.315365	0.592061	0.277124	0.592187
-0.000412301	0.315356	0.592064	0.277112	0.592184
-0.000388829	0.315348	0.592067	0.2771	0.592181
-0.000366188	0.315339	0.59207	0.277089	0.592178
-0.00034435	0.315331	0.592073	0.277078	0.592176
-0.000323286	0.315323	0.592075	0.277068	0.592173
-0.000302969	0.315316	0.592078	0.277058	0.59217
-0.000283371	0.315309	0.59208	0.277048	0.592168
-0.000264469	0.315302	0.592083	0.277039	0.592166
-0.000246236	0.315295	0.592085	0.27703	0.592163
-0.000228649	0.315289	0.592087	0.277021	0.592161
-0.000211685	0.315282	0.592089	0.277013	0.592159
-0.000195323	0.315276	0.592091	0.277005	0.592157
-0.000179541	0.31527	0.592093	0.276997	0.592155
-0.000164317	0.315265	0.592095	0.276989	0.592153
-0.000149634	0.315259	0.592097	0.276982	0.592151
-0.000135471	0.315254	0.592099	0.276975	0.59215
-0.000121809	0.315249	0.5921	0.276968	0.592148
-0.000108632	0.315244	0.592102	0.276962	0.592146
-9.59222e-05	0.31524	0.592104	0.276956	0.592145
-8.36626e-05	0.315235	0.592105	0.27695	0.592143
-7.18375e-05	0.315231	0.592107	0.276944	0.592142
-6.04314e-05	0.315227	0.592108	0.276938	0.59214
-4.94296e-05	0.315222	0.592109	0.276933	0.592139
-3.88177e-05	0.315219	0.592111	0.276927	0.592138
-2.85819e-05	0.315215	0.592112	0.276922	0.592136
-1.87088e-05	0.315211	0.592113	0.276918	0.592135
-9.18565e-06	0.315208	0.592114	0.276913	0.592134
0	0.315204	0.592116	0.276908	0.592133
9.18565e-06	0.315201	0.592117	0.276904	0.592132
1.87088e-05	0.315197	0.592118	0.276899	0.592131
2.85819e-05	0.315194	0.592119	0.276894	0.592129
3.88177e-05	0.31519	0.59212	0.276889	0.592128
4.94296e-05	0.315186	0.592122	0.276884	0.592127
6.04314e-05	0.315182	0.592123	0.276878	0.592125
7.18375e-05	0.315178	0.592125	0.276873	0.592124
8.36626e-05	0.315173	0.592126	0.276867	0.592122
9.59222e-05	0.315169	0.592127	0.276861	0.592121
0.000108632	0.315164	0.592129	0.276855	0.592119
0.000121809	0.315159	0.592131	0.276848	0.592118
0.000135471	0.315154	0.592132	0.276841	0.592116
0.000149634	0.315149	0.592134	0.276834	0.592114
0.000164317	0.315144	0.592136	0.276827	0.592112
0.000179541	0.315138	0.592138	0.27682	0.592111
0.000195323	0.315132	0.59214	0.276812	0.592109
0.000211685	0.315126	0.592142	0.276804	0.592107
0.000228649	0.31512	0.592144	0.276795	0.592104
0.000246236	0.315113	0.592146	0.276787	0.592102
0.000264469	0.315107	0.592148	0.276778	0.5921
0.000283371	0.3151	0.592151	0.276769	0.592098
0.000302969	0.315092	0.592153	0.276759	0.592095
0.000323286	0.315085	0.592156	0.276749	0.592093
0.00034435	0.315077	0.592158	0.276738	0.59209
0.000366188	0.315069	0.592161	0.276728	0.592087
0.000388829	0.315061	0.592164	0.276716	0.592085
0.000412301	0.315052	0.592167	0.276705	0.592082
0.000436636	0.315043	0.59217	0.276693	0.592079
0.000461865	0.315034	0.592173	0.27668	0.592075
0.00048802	0.315024	0.592176	0.276668	0.592072
0.000515137	0.315014	0.59218	0.276654	0.592069
0.00054325	0.315004	0.592183	0.27664	0.592065
0.000572396	0.314993	0.592187	0.276626	0.592062
0.000602613	0.314982	0.59219	0.276611	0.592058
0.00063394	0.31497	0.592194	0.276596	0.592054
0.000666419	0.314958	0.592198	0.27658	0.59205
0.00070009	0.314946	0.592203	0.276563	0.592046
0.000734999	0.314933	0.592207	0.276546	0.592041
0.00077119	0.31492	0.592211	0.276528	0.592037
0.000808712	0.314906	0.592216	0.276509	0.592032
0.000847611	0.314891	0.592221	0.27649	0.592027
0.000887941	0.314877	0.592226	0.27647	0.592022
0.000929751	0.314861	0.592231	0.27645	0.592017
0.000973099	0.314845	0.592236	0.276428	0.592012
0.00101804	0.314829	0.592242	0.276406	0.592006
0.00106463	0.314811	0.592248	0.276383	0.592001
0.00111293	0.314794	0.592254	0.276359	0.591995
0.00116301	0.314775	0.59226	0.276335	0.591988
0.00121493	0.314756	0.592266	0.276309	0.591982
0.00126875	0.314736	0.592273	0.276283	0.591975
0.00132456	0.314715	0.59228	0.276255	0.591968
0.00138241	0.314694	0.592287	0.276227	0.591961
0.00144239	0.314672	0.592295	0.276197	0.591954
0.00150457	0.314649	0.592302	0.276166	0.591946
0.00156904	0.314625	0.59231	0.276135	0.591938
0.00163587	0.314601	0.592319	0.276102	0.59193
0.00170517	0.314575	0.592327	0.276068	0.591921
0.001777	0.314548	0.592336	0.276032	0.591912
0.00185148	0.314521	0.592346	0.275995	0.591903
0.0019287	0.314492	0.592355	0.275957	0.591893
0.00200875	0.314463	0.592365	0.275918	0.591883
0.00209174	0.314432	0.592375	0.275877	0.591873
0.00217778	0.3144	0.592386	0.275835	0.591862
0.00226698	0.314368	0.592397	0.275791	0.591851
0.00235946	0.314333	0.592409	0.275745	0.59184
0.00245534	0.314298	0.592421	0.275698	0.591828
0.00255474	0.314261	0.592433	0.275649	0.591815
0.0026578	0.314223	0.592446	0.275598	0.591803
0.00276464	0.314184	0.592459	0.275546	0.591789
0.0028754	0.314143	0.592473	0.275491	0.591776
0.00299024	0.3141	0.592487	0.275435	0.591761
0.00310929	0.314056	0.592502	0.275376	0.591747
0.00323272	0.314011	0.592517	0.275315	0.591731
0.00336069	0.313964	0.592533	0.275252	0.591715
0.00349335	0.313915	0.59255	0.275187	0.591699
0.00363089	0.313864	0.592567	0.275119	0.591682
0.00377349	0.313811	0.592584	0.275049	0.591664
0.00392132	0.313757	0.592603	0.274976	0.591646
0.00407459	0.3137	0.592622	0.274901	0.591627
0.00423348	0.313641	0.592642	0.274823	0.591607
0.00439822	0.31358	0.592662	0.274742	0.591587
0.004569	0.313517	0.592683	0.274658	0.591565
0.00474607	0.313452	0.592705	0.274571	0.591543
0.00492963	0.313384	0.592728	0.274481	0.591521
0.00511995	0.313314	0.592752	0.274387	0.591497
0.00531725	0.313241	0.592776	0.27429	0.591472
0.00552181	0.313165	0.592802	0.27419	0.591447
0.00573388	0.313087	0.592828	0.274086	0.591421
0.00595374	0.313006	0.592856	0.273978	0.591394
0.00618169	0.312922	0.592884	0.273866	0.591365
0.006418	0.312834	0.592913	0.27375	0.591336
0.006663	0.312744	0.592944	0.27363	0.591306
0.006917	0.31265	0.592976	0.273505	0.591274
0.00718034	0.312553	0.593008	0.273376	0.591241
0.00745335	0.312452	0.593042	0.273242	0.591208
0.00773639	0.312347	0.593078	0.273103	0.591172
0.00802983	0.312239	0.593114	0.272959	0.591136
0.00833405	0.312127	0.593152	0.27281	0.591098
0.00864945	0.31201	0.593191	0.272656	0.591059
0.00897644	0.311889	0.593232	0.272496	0.591019
0.00931545	0.311764	0.593274	0.27233	0.590977
0.0096669	0.311634	0.593318	0.272158	0.590933
0.0100313	0.3115	0.593363	0.27198	0.590888
0.010409	0.31136	0.593411	0.271796	0.590841
0.0108007	0.311216	0.593459	0.271604	0.590793
0.0112067	0.311066	0.59351	0.271406	0.590743
0.0116277	0.310911	0.593563	0.271201	0.59069
0.0120641	0.31075	0.593617	0.270988	0.590636
0.0125165	0.310583	0.593673	0.270767	0.590581
0.0129856	0.31041	0.593732	0.270539	0.590523
0.0134719	0.31023	0.593793	0.270302	0.590462
0.0139761	0.310044	0.593856	0.270057	0.5904
0.0144988	0.309852	0.593921	0.269803	0.590335
0.0150407	0.309652	0.593989	0.269539	0.590268
0.0156025	0.309445	0.594059	0.269267	0.590199
0.016185	0.30923	0.594132	0.268984	0.590127
0.0167888	0.309007	0.594207	0.268691	0.590053
0.0174149	0.308777	0.594285	0.268388	0.589975
0.018064	0.308538	0.594366	0.268074	0.589895
0.0187369	0.30829	0.594451	0.267748	0.589812
0.0194345	0.308033	0.594538	0.267411	0.589726
0.0201577	0.307766	0.594628	0.267062	0.589637
0.0209076	0.30749	0.594722	0.2667	0.589544
0.021685	0.307204	0.594819	0.266325	0.589448
0.0224909	0.306907	0.59492	0.265937	0.589349
0.0233265	0.3066	0.595024	0.265534	0.589245
0.0241927	0.306281	0.595133	0.265118	0.589138
0.0250908	0.30595	0.595245	0.264687	0.589028
0.0260219	0.305608	0.595361	0.26424	0.588913
0.0269872	0.305253	0.595482	0.263777	0.588794
0.027988	0.304885	0.595607	0.263299	0.58867
0.0290255	0.304503	0.595737	0.262802	0.588542
0.0301012	0.304108	0.595872	0.262289	0.588409
0.0312163	0.303698	0.596011	0.261757	0.588272
0.0323725	0.303273	0.596156	0.261207	0.588129
0.0335711	0.302833	0.596306	0.260637	0.587981
0.0348138	0.302377	0.596461	0.260046	0.587828
0.0361021	0.301903	0.596622	0.259436	0.587668
0.0374378	0.301413	0.596789	0.258803	0.587503
0.0388226	0.300904	0.596962	0.258148	0.587332
0.0402582	0.300377	0.597142	0.25747	0.587155
0.0417466	0.299831	0.597328	0.256769	0.586971
0.0432896	0.299264	0.597521	0.256043	0.586781
0.0448894	0.298677	0.597722	0.255291	0.586584
0.0465479	0.298069	0.59793	0.254513	0.58638
0.0482674	0.297438	0.598147	0.253709	0.586169
0.0500501	0.296784	0.598371	0.252876	0.58595
0.0518982	0.296106	0.598604	0.252014	0.585724
0.0538143	0.295403	0.598846	0.251123	0.585489
0.0558007	0.294675	0.599097	0.2502	0.585245
0.0578602	0.293919	0.599357	0.249246	0.584993
0.0599953	0.293136	0.599626	0.248259	0.584733
0.0622089	0.292323	0.599906	0.247238	0.584462
0.0645038	0.291481	0.600196	0.246182	0.584182
0.066883	0.290608	0.600497	0.245088	0.583891
0.0693496	0.289702	0.600808	0.243957	0.583589
0.0719069	0.288762	0.601131	0.242788	0.583276
0.0745581	0.287788	0.601466	0.241579	0.582951
0.0773068	0.286777	0.601813	0.240329	0.582615
0.0801564	0.285729	0.602174	0.239036	0.582266
0.0831108	0.284643	0.602548	0.237699	0.581905
0.0861737	0.283516	0.602936	0.236318	0.581531
0.0893491	0.282348	0.603339	0.234891	0.581144
0.0926412	0.281136	0.603758	0.233415	0.580744
0.0960543	0.27988	0.604193	0.23189	0.580329
0.0995927	0.278577	0.604644	0.230315	0.579899
0.103261	0.277226	0.605112	0.228688	0.579454
0.107064	0.275824	0.605598	0.227008	0.578993
0.111007	0.274371	0.606102	0.225272	0.578515
0.115095	0.272864	0.606624	0.223479	0.578019
0.116941	0.272183	0.60686	0.222672	0.577795
0.118759	0.271513	0.607093	0.221878	0.577575
0.12055	0.270851	0.607322	0.221098	0.577358
0.122315	0.270201	0.607549	0.22033	0.577144
0.124054	0.269559	0.607772	0.219576	0.576934
0.125767	0.268927	0.607991	0.218833	0.576726
0.127455	0.268304	0.608208	0.218104	0.576522
0.129118	0.26769	0.608422	0.217385	0.576321
0.130757	0.267086	0.608632	0.216679	0.576123
0.132371	0.26649	0.60884	0.215984	0.575929
0.133962	0.265903	0.609044	0.2153	0.575737
0.135529	0.265324	0.609246	0.214629	0.575548
0.137073	0.264755	0.609445	0.213967	0.575361
0.138594	0.264193	0.609641	0.213316	0.575178
0.140093	0.26364	0.609834	0.212677	0.574997
0.141569	0.263095	0.610024	0.212047	0.574819
0.143024	0.262558	0.610212	0.211428	0.574644
0.144458	0.262029	0.610397	0.210819	0.574471
0.14587	0.261508	0.610579	0.210219	0.574301
0.147261	0.260994	0.610759	0.20963	0.574134
0.148632	0.260488	0.610936	0.209049	0.573969
0.149983	0.259989	0.61111	0.208479	0.573806
0.151313	0.259498	0.611282	0.207917	0.573645
0.152625	0.259014	0.611451	0.207365	0.573487
0.153916	0.258537	0.611618	0.206821	0.573332
0.155189	0.258067	0.611782	0.206286	0.573178
0.156443	0.257604	0.611944	0.205759	0.573027
0.157678	0.257148	0.612104	0.205242	0.572879
0.158896	0.256698	0.612261	0.204732	0.572732
0.160095	0.256256	0.612416	0.204231	0.572588
0.161276	0.25582	0.612569	0.203737	0.572446
0.162441	0.25539	0.61272	0.203252	0.572305
0.163587	0.254967	0.612869	0.202774	0.572167
0.164718	0.25455	0.613015	0.202303	0.572031
0.165831	0.254139	0.613159	0.201841	0.571897
0.166928	0.253734	0.613302	0.201386	0.571766
0.168009	0.253335	0.613442	0.200938	0.571636
0.169073	0.252942	0.61358	0.200497	0.571508
0.170123	0.252555	0.613717	0.200063	0.571382
0.171156	0.252174	0.613851	0.199636	0.571258
0.172175	0.251798	0.613984	0.199216	0.571136
0.173178	0.251428	0.614114	0.198802	0.571016
0.174166	0.251064	0.614243	0.198395	0.570897
0.17514	0.250705	0.61437	0.197995	0.570781
0.1761	0.250351	0.614494	0.197601	0.570666
0.177046	0.250002	0.614618	0.197213	0.570552
0.177977	0.249659	0.614739	0.196831	0.570441
0.178895	0.24932	0.614858	0.196455	0.570331
0.179799	0.248987	0.614976	0.196085	0.570223
0.18069	0.248659	0.615092	0.195721	0.570116
0.181568	0.248335	0.615207	0.195362	0.570011
0.182432	0.248016	0.61532	0.19501	0.569907
0.183284	0.247702	0.615431	0.194662	0.569805
0.184124	0.247393	0.61554	0.19432	0.569705
0.184951	0.247088	0.615648	0.193984	0.569606
0.185766	0.246788	0.615755	0.193653	0.569508
0.186569	0.246492	0.615859	0.193327	0.569412
0.18736	0.246201	0.615963	0.193006	0.569318
0.188139	0.245914	0.616064	0.19269	0.569225
0.188907	0.245631	0.616165	0.192379	0.569133
0.189664	0.245352	0.616264	0.192073	0.569042
0.190409	0.245078	0.616361	0.191772	0.568953
0.191143	0.244808	0.616457	0.191475	0.568865
0.191867	0.244541	0.616551	0.191183	0.568779
0.19258	0.244279	0.616644	0.190895	0.568694
0.193282	0.24402	0.616736	0.190612	0.56861
0.193974	0.243765	0.616827	0.190334	0.568527
0.194656	0.243514	0.616916	0.190059	0.568445
0.195328	0.243267	0.617004	0.189789	0.568365
0.195989	0.243024	0.61709	0.189524	0.568286
0.196641	0.242784	0.617175	0.189262	0.568208
0.197284	0.242547	0.617259	0.189004	0.568131
0.197917	0.242315	0.617342	0.18875	0.568055
0.19854	0.242085	0.617424	0.188501	0.567981
0.199155	0.241859	0.617504	0.188255	0.567907
0.19976	0.241637	0.617584	0.188013	0.567835
0.200357	0.241417	0.617662	0.187774	0.567764
0.200944	0.241201	0.617739	0.187539	0.567694
0.201523	0.240988	0.617815	0.187308	0.567624
0.202094	0.240779	0.617889	0.187081	0.567556
0.202656	0.240572	0.617963	0.186857	0.567489
0.203209	0.240369	0.618035	0.186636	0.567423
0.203755	0.240168	0.618107	0.186419	0.567358
0.204292	0.239971	0.618177	0.186205	0.567294
0.204822	0.239776	0.618247	0.185995	0.56723
0.205344	0.239584	0.618315	0.185787	0.567168
0.205858	0.239395	0.618383	0.185583	0.567107
0.206364	0.239209	0.618449	0.185382	0.567046
0.206863	0.239026	0.618514	0.185184	0.566987
0.207355	0.238846	0.618579	0.184989	0.566928
0.207839	0.238668	0.618643	0.184797	0.56687
0.208316	0.238492	0.618705	0.184608	0.566813
0.208787	0.23832	0.618767	0.184422	0.566757
0.20925	0.23815	0.618828	0.184239	0.566702
0.209706	0.237982	0.618888	0.184059	0.566647
0.210156	0.237817	0.618947	0.183881	0.566594
0.210599	0.237654	0.619005	0.183706	0.566541
0.211036	0.237494	0.619062	0.183534	0.566489
0.211466	0.237336	0.619119	0.183364	0.566437
0.21189	0.237181	0.619174	0.183197	0.566387
0.212307	0.237028	0.619229	0.183033	0.566337
0.212718	0.236877	0.619283	0.182871	0.566288
0.213124	0.236728	0.619336	0.182711	0.56624
0.213523	0.236582	0.619389	0.182554	0.566192
0.213916	0.236438	0.619441	0.182399	0.566145
0.214304	0.236295	0.619492	0.182247	0.566099
0.214686	0.236155	0.619542	0.182097	0.566053
0.215062	0.236017	0.619591	0.181949	0.566008
0.215433	0.235882	0.61964	0.181804	0.565964
0.215798	0.235748	0.619688	0.18166	0.565921
0.216158	0.235616	0.619735	0.181519	0.565878
0.216512	0.235486	0.619782	0.18138	0.565836
0.216862	0.235358	0.619828	0.181243	0.565794
0.217206	0.235232	0.619873	0.181108	0.565753
0.217545	0.235108	0.619918	0.180976	0.565713
0.217879	0.234985	0.619962	0.180845	0.565673
0.218208	0.234865	0.620005	0.180716	0.565633
0.218532	0.234746	0.620048	0.18059	0.565595
0.218852	0.234629	0.62009	0.180465	0.565557
0.219167	0.234513	0.620131	0.180342	0.565519
0.219477	0.2344	0.620172	0.180221	0.565482
0.219782	0.234288	0.620212	0.180101	0.565446
0.220083	0.234178	0.620252	0.179984	0.56541
0.22038	0.234069	0.620291	0.179868	0.565375
0.220672	0.233962	0.620329	0.179754	0.56534
0.22096	0.233857	0.620367	0.179642	0.565306
0.221244	0.233753	0.620404	0.179531	0.565272
0.221523	0.233651	0.620441	0.179423	0.565239
0.221799	0.23355	0.620477	0.179315	0.565206
0.22207	0.233451	0.620513	0.17921	0.565173
0.222337	0.233353	0.620548	0.179106	0.565142
0.222601	0.233256	0.620583	0.179003	0.56511
0.22286	0.233161	0.620617	0.178902	0.565079
0.223116	0.233068	0.620651	0.178803	0.565049
0.223368	0.232976	0.620684	0.178705	0.565019
0.223616	0.232885	0.620716	0.178609	0.564989
0.22386	0.232795	0.620748	0.178514	0.56496
0.224101	0.232707	0.62078	0.17842	0.564932
0.224339	0.232621	0.620811	0.178328	0.564903
0.224573	0.232535	0.620842	0.178237	0.564876
0.224803	0.232451	0.620872	0.178148	0.564848
0.22503	0.232368	0.620902	0.17806	0.564821
0.225254	0.232286	0.620932	0.177973	0.564795
0.225474	0.232205	0.620961	0.177888	0.564768
0.225691	0.232126	0.620989	0.177804	0.564743
0.225905	0.232048	0.621017	0.177721	0.564717
0.226116	0.231971	0.621045	0.177639	0.564692
0.226323	0.231895	0.621073	0.177559	0.564667
0.226528	0.23182	0.621099	0.17748	0.564643
0.226729	0.231747	0.621126	0.177402	0.564619
0.226928	0.231674	0.621152	0.177325	0.564595
0.227124	0.231602	0.621178	0.177249	0.564572
0.227316	0.231532	0.621203	0.177175	0.564549
0.227506	0.231463	0.621228	0.177101	0.564526
0.227693	0.231394	0.621253	0.177029	0.564504
0.227878	0.231327	0.621277	0.176958	0.564482
0.228059	0.231261	0.621301	0.176888	0.564461
0.228238	0.231195	0.621325	0.176819	0.564439
0.228415	0.231131	0.621348	0.176751	0.564418
0.228588	0.231067	0.621371	0.176684	0.564398
0.22876	0.231005	0.621393	0.176617	0.564377
0.228928	0.230943	0.621416	0.176552	0.564357
0.229094	0.230883	0.621437	0.176488	0.564337
0.229258	0.230823	0.621459	0.176425	0.564318
0.229419	0.230764	0.62148	0.176363	0.564299
0.229578	0.230706	0.621501	0.176302	0.56428
0.229735	0.230649	0.621522	0.176241	0.564261
0.229889	0.230593	0.621542	0.176182	0.564243
0.230041	0.230537	0.621562	0.176123	0.564225
0.230191	0.230482	0.621582	0.176066	0.564207
0.230299	0.230443	0.621596	0.176024	0.564194
0.230408	0.230403	0.621611	0.175982	0.564181
0.230519	0.230363	0.621625	0.175939	0.564168
0.230631	0.230322	0.62164	0.175896	0.564155
0.230744	0.230281	0.621655	0.175853	0.564141
0.230858	0.230239	0.62167	0.175809	0.564128
0.230973	0.230197	0.621685	0.175765	0.564114
0.23109	0.230154	0.6217	0.17572	0.5641
0.231208	0.230111	0.621716	0.175674	0.564086
0.231327	0.230068	0.621732	0.175628	0.564072
0.231448	0.230024	0.621748	0.175582	0.564057
0.23157	0.229979	0.621764	0.175535	0.564043
0.231693	0.229934	0.62178	0.175488	0.564028
0.231817	0.229889	0.621796	0.17544	0.564013
0.231943	0.229843	0.621813	0.175392	0.563998
0.232071	0.229797	0.62183	0.175343	0.563983
0.232199	0.22975	0.621846	0.175293	0.563968
0.232329	0.229702	0.621864	0.175244	0.563953
0.232461	0.229654	0.621881	0.175193	0.563937
0.232593	0.229606	0.621898	0.175142	0.563921
0.232728	0.229557	0.621916	0.175091	0.563905
0.232863	0.229507	0.621934	0.175039	0.563889
0.233	0.229457	0.621952	0.174986	0.563873
0.233139	0.229407	0.62197	0.174933	0.563856
0.233279	0.229356	0.621989	0.174879	0.56384
0.233421	0.229304	0.622008	0.174825	0.563823
0.233564	0.229252	0.622026	0.17477	0.563806
0.233709	0.229199	0.622045	0.174714	0.563788
0.233855	0.229146	0.622065	0.174658	0.563771
0.234003	0.229092	0.622084	0.174602	0.563753
0.234153	0.229037	0.622104	0.174544	0.563736
0.234304	0.228982	0.622124	0.174486	0.563718
0.234456	0.228927	0.622144	0.174428	0.5637
0.234611	0.22887	0.622164	0.174369	0.563681
0.234767	0.228814	0.622185	0.174309	0.563663
0.234925	0.228756	0.622206	0.174249	0.563644
0.235084	0.228698	0.622227	0.174188	0.563625
0.235245	0.228639	0.622248	0.174126	0.563606
0.235408	0.22858	0.622269	0.174064	0.563586
0.235573	0.22852	0.622291	0.174001	0.563567
0.23574	0.228459	0.622313	0.173937	0.563547
0.235908	0.228398	0.622335	0.173873	0.563527
0.236078	0.228336	0.622358	0.173808	0.563507
0.23625	0.228273	0.62238	0.173742	0.563486
0.236424	0.22821	0.622403	0.173676	0.563466
0.2366	0.228146	0.622426	0.173609	0.563445
0.236777	0.228081	0.62245	0.173541	0.563424
0.236957	0.228016	0.622473	0.173472	0.563403
0.237138	0.22795	0.622497	0.173403	0.563381
0.237322	0.227883	0.622522	0.173333	0.563359
0.237507	0.227816	0.622546	0.173263	0.563337
0.237694	0.227747	0.622571	0.173191	0.563315
0.237884	0.227679	0.622596	0.173119	0.563292
0.238075	0.227609	0.622621	0.173046	0.56327
0.238269	0.227538	0.622646	0.172972	0.563247
0.238465	0.227467	0.622672	0.172898	0.563224
0.238663	0.227395	0.622698	0.172822	0.5632
0.238862	0.227323	0.622725	0.172746	0.563176
0.239065	0.227249	0.622751	0.172669	0.563152
0.239269	0.227175	0.622778	0.172592	0.563128
0.239475	0.2271	0.622805	0.172513	0.563104
0.239684	0.227024	0.622833	0.172434	0.563079
0.239895	0.226947	0.622861	0.172354	0.563054
0.240108	0.22687	0.622889	0.172273	0.563028
0.240324	0.226791	0.622917	0.172191	0.563003
0.240542	0.226712	0.622946	0.172108	0.562977
0.240762	0.226632	0.622975	0.172025	0.562951
0.240985	0.226551	0.623005	0.17194	0.562924
0.24121	0.226469	0.623034	0.171855	0.562898
0.241437	0.226387	0.623064	0.171769	0.562871
0.241667	0.226303	0.623095	0.171681	0.562843
0.2419	0.226219	0.623125	0.171593	0.562816
0.242135	0.226133	0.623156	0.171504	0.562788
0.242372	0.226047	0.623188	0.171414	0.56276
0.242612	0.22596	0.62322	0.171323	0.562731
0.242855	0.225872	0.623252	0.171232	0.562703
0.2431	0.225783	0.623284	0.171139	0.562673
0.243348	0.225693	0.623317	0.171045	0.562644
0.243599	0.225602	0.62335	0.17095	0.562614
0.243853	0.22551	0.623383	0.170855	0.562584
0.244109	0.225417	0.623417	0.170758	0.562554
0.244368	0.225323	0.623451	0.17066	0.562523
0.244629	0.225228	0.623486	0.170561	0.562492
0.244894	0.225132	0.623521	0.170462	0.562461
0.245161	0.225035	0.623556	0.170361	0.562429
0.245431	0.224937	0.623592	0.170259	0.562397
0.245705	0.224838	0.623628	0.170156	0.562365
0.245981	0.224738	0.623665	0.170052	0.562332
0.24626	0.224637	0.623702	0.169947	0.562299
0.246542	0.224535	0.623739	0.169841	0.562265
0.246827	0.224431	0.623777	0.169733	0.562231
0.247116	0.224327	0.623815	0.169625	0.562197
0.247407	0.224221	0.623854	0.169515	0.562163
0.247702	0.224115	0.623893	0.169405	0.562128
0.247999	0.224007	0.623932	0.169293	0.562092
0.2483	0.223898	0.623972	0.16918	0.562057
0.248605	0.223788	0.624012	0.169066	0.562021
0.248912	0.223677	0.624053	0.16895	0.561984
0.249223	0.223564	0.624094	0.168834	0.561947
0.249537	0.22345	0.624136	0.168716	0.56191
0.249855	0.223336	0.624178	0.168597	0.561873
0.250176	0.223219	0.62422	0.168477	0.561835
0.250501	0.223102	0.624263	0.168356	0.561796
0.250829	0.222984	0.624307	0.168233	0.561757
0.25116	0.222864	0.624351	0.168109	0.561718
0.251496	0.222743	0.624395	0.167984	0.561678
0.251834	0.22262	0.62444	0.167857	0.561638
0.252177	0.222496	0.624486	0.167729	0.561598
0.252523	0.222371	0.624532	0.1676	0.561557
0.252873	0.222245	0.624578	0.16747	0.561516
0.253227	0.222117	0.624625	0.167338	0.561474
0.253585	0.221988	0.624672	0.167205	0.561431
0.253946	0.221858	0.62472	0.16707	0.561389
0.254311	0.221726	0.624769	0.166934	0.561346
0.254681	0.221593	0.624818	0.166797	0.561302
0.255054	0.221458	0.624867	0.166658	0.561258
0.255431	0.221322	0.624917	0.166518	0.561213
0.255813	0.221185	0.624968	0.166376	0.561168
0.256198	0.221046	0.625019	0.166233	0.561123
0.256588	0.220905	0.625071	0.166089	0.561077
0.256982	0.220763	0.625123	0.165943	0.56103
0.25738	0.22062	0.625176	0.165796	0.560983
0.257783	0.220475	0.62523	0.165647	0.560936
0.25819	0.220328	0.625284	0.165496	0.560888
0.258601	0.22018	0.625339	0.165344	0.560839
0.259017	0.220031	0.625394	0.165191	0.56079
0.259437	0.21988	0.62545	0.165035	0.56074
0.259862	0.219727	0.625506	0.164879	0.56069
0.260291	0.219573	0.625563	0.16472	0.560639
0.260725	0.219417	0.625621	0.164561	0.560588
0.261164	0.219259	0.625679	0.164399	0.560536
0.261608	0.2191	0.625738	0.164236	0.560484
0.262056	0.218939	0.625798	0.164071	0.560431
0.262509	0.218776	0.625858	0.163905	0.560378
0.262967	0.218612	0.625919	0.163736	0.560324
0.26343	0.218445	0.625981	0.163567	0.560269
0.263898	0.218278	0.626043	0.163395	0.560214
0.264371	0.218108	0.626106	0.163222	0.560158
0.26485	0.217936	0.62617	0.163047	0.560102
0.265333	0.217763	0.626234	0.16287	0.560045
0.265822	0.217588	0.626299	0.162691	0.559987
0.266315	0.217411	0.626365	0.162511	0.559929
0.266815	0.217232	0.626432	0.162329	0.55987
0.267319	0.217052	0.626499	0.162145	0.559811
0.267829	0.216869	0.626567	0.161959	0.55975
0.268345	0.216685	0.626636	0.161771	0.55969
0.268866	0.216498	0.626705	0.161582	0.559628
0.269393	0.21631	0.626775	0.16139	0.559566
0.269926	0.21612	0.626846	0.161197	0.559504
0.270464	0.215927	0.626918	0.161001	0.55944
0.271008	0.215733	0.626991	0.160804	0.559376
0.271558	0.215537	0.627064	0.160605	0.559311
0.272114	0.215338	0.627138	0.160403	0.559246
0.272676	0.215138	0.627213	0.1602	0.55918
0.273245	0.214935	0.627289	0.159995	0.559113
0.273819	0.21473	0.627366	0.159788	0.559045
0.274399	0.214524	0.627443	0.159578	0.558977
0.274986	0.214314	0.627522	0.159367	0.558908
0.275579	0.214103	0.627601	0.159153	0.558838
0.276179	0.21389	0.627681	0.158938	0.558767
0.276785	0.213674	0.627762	0.15872	0.558696
0.277397	0.213456	0.627844	0.1585	0.558624
0.278016	0.213236	0.627927	0.158278	0.558551
0.278642	0.213014	0.62801	0.158054	0.558477
0.279275	0.212789	0.628095	0.157827	0.558403
0.279915	0.212562	0.62818	0.157599	0.558327
0.280561	0.212333	0.628267	0.157368	0.558251
0.281214	0.212101	0.628354	0.157135	0.558174
0.281875	0.211867	0.628443	0.156899	0.558097
0.282543	0.21163	0.628532	0.156661	0.558018
0.283218	0.211391	0.628622	0.156421	0.557939
0.2839	0.211149	0.628714	0.156179	0.557859
0.284589	0.210905	0.628806	0.155934	0.557777
0.285286	0.210659	0.628899	0.155687	0.557695
0.285991	0.210409	0.628994	0.155438	0.557613
0.286703	0.210158	0.629089	0.155186	0.557529
0.287423	0.209903	0.629186	0.154932	0.557444
0.288151	0.209647	0.629283	0.154675	0.557359
0.288887	0.209387	0.629382	0.154416	0.557272
0.28963	0.209125	0.629482	0.154154	0.557185
0.290382	0.20886	0.629583	0.15389	0.557097
0.291141	0.208592	0.629685	0.153623	0.557007
0.291909	0.208322	0.629788	0.153353	0.556917
0.292686	0.208049	0.629892	0.153081	0.556826
0.29347	0.207773	0.629997	0.152807	0.556734
0.294264	0.207494	0.630104	0.15253	0.55664
0.295065	0.207212	0.630212	0.15225	0.556546
0.295876	0.206927	0.630321	0.151968	0.556451
0.296695	0.20664	0.630431	0.151682	0.556355
0.297523	0.206349	0.630542	0.151395	0.556258
0.29836	0.206056	0.630655	0.151104	0.556159
0.299206	0.20576	0.630768	0.150811	0.55606
0.300062	0.20546	0.630884	0.150515	0.55596
0.300926	0.205158	0.631	0.150216	0.555858
0.3018	0.204852	0.631118	0.149914	0.555755
0.302683	0.204544	0.631237	0.14961	0.555652
0.303576	0.204232	0.631357	0.149302	0.555547
0.304479	0.203917	0.631479	0.148992	0.555441
0.305391	0.203599	0.631601	0.148679	0.555334
0.306313	0.203277	0.631726	0.148363	0.555226
0.307246	0.202953	0.631852	0.148044	0.555116
0.308188	0.202625	0.631979	0.147723	0.555006
0.30914	0.202294	0.632107	0.147398	0.554894
0.310103	0.201959	0.632237	0.14707	0.554781
0.311076	0.201621	0.632369	0.146739	0.554667
0.31206	0.20128	0.632502	0.146405	0.554551
0.313055	0.200935	0.632636	0.146068	0.554435
0.31406	0.200587	0.632772	0.145728	0.554317
0.315076	0.200235	0.632909	0.145385	0.554198
0.316103	0.19988	0.633048	0.145039	0.554077
0.317141	0.199521	0.633188	0.144689	0.553955
0.31819	0.199159	0.63333	0.144337	0.553832
0.319251	0.198793	0.633474	0.143981	0.553708
0.320323	0.198423	0.633619	0.143622	0.553582
0.321407	0.19805	0.633766	0.14326	0.553455
0.322503	0.197673	0.633914	0.142895	0.553327
0.32361	0.197292	0.634064	0.142526	0.553197
0.32473	0.196907	0.634216	0.142154	0.553066
0.325861	0.196519	0.63437	0.141778	0.552933
0.327005	0.196127	0.634525	0.1414	0.552799
0.328161	0.195731	0.634682	0.141018	0.552663
0.32933	0.195331	0.634841	0.140632	0.552526
0.330511	0.194927	0.635002	0.140243	0.552388
0.331705	0.194519	0.635164	0.139851	0.552248
0.332912	0.194107	0.635329	0.139455	0.552106
0.334132	0.193691	0.635495	0.139056	0.551963
0.335366	0.193271	0.635663	0.138654	0.551819
0.336612	0.192847	0.635833	0.138248	0.551673
0.337873	0.192419	0.636005	0.137838	0.551525
0.339146	0.191987	0.636179	0.137425	0.551376
0.340434	0.19155	0.636355	0.137008	0.551225
0.341736	0.191109	0.636532	0.136588	0.551073
0.343051	0.190664	0.636712	0.136164	0.550919
0.344381	0.190214	0.636894	0.135737	0.550764
0.345725	0.189761	0.637078	0.135306	0.550607
0.347084	0.189302	0.637263	0.134871	0.550448
0.348458	0.18884	0.637451	0.134433	0.550287
0.349846	0.188373	0.637641	0.133991	0.550125
0.351249	0.187901	0.637834	0.133545	0.549961
0.352668	0.187425	0.638028	0.133096	0.549795
0.354102	0.186945	0.638225	0.132642	0.549628
0.355551	0.186459	0.638423	0.132186	0.549459
0.357016	0.18597	0.638624	0.131725	0.549287
0.358497	0.185475	0.638828	0.13126	0.549114
0.359995	0.184976	0.639033	0.130792	0.54894
0.361508	0.184472	0.639241	0.13032	0.548763
0.363037	0.183964	0.639451	0.129844	0.548584
0.364584	0.18345	0.639664	0.129364	0.548404
0.366147	0.182932	0.639879	0.128881	0.548221
0.367726	0.182409	0.640096	0.128393	0.548037
0.369323	0.181881	0.640316	0.127902	0.54785
0.370938	0.181348	0.640539	0.127406	0.547662
0.372569	0.18081	0.640764	0.126907	0.547471
0.374219	0.180267	0.640991	0.126404	0.547279
0.375886	0.179719	0.641222	0.125897	0.547084
0.377571	0.179166	0.641454	0.125386	0.546887
0.379275	0.178608	0.64169	0.12487	0.546688
0.380996	0.178045	0.641928	0.124351	0.546487
0.382737	0.177477	0.642169	0.123828	0.546284
0.384496	0.176904	0.642412	0.123301	0.546079
0.386275	0.176325	0.642659	0.12277	0.545871
0.388073	0.175741	0.642908	0.122235	0.545661
0.38989	0.175152	0.64316	0.121696	0.545449
0.391727	0.174557	0.643414	0.121153	0.545234
0.393583	0.173957	0.643672	0.120606	0.545017
0.39546	0.173352	0.643933	0.120055	0.544798
0.397357	0.172741	0.644196	0.1195	0.544577
0.399275	0.172125	0.644463	0.11894	0.544353
0.401213	0.171503	0.644733	0.118377	0.544127
0.403173	0.170876	0.645006	0.11781	0.543898
0.405153	0.170244	0.645282	0.117238	0.543667
0.407156	0.169606	0.645561	0.116663	0.543433
0.409179	0.168962	0.645844	0.116083	0.543196
0.411225	0.168313	0.64613	0.1155	0.542957
0.413293	0.167658	0.646419	0.114912	0.542716
0.415383	0.166998	0.646712	0.11432	0.542471
0.417496	0.166332	0.647008	0.113724	0.542225
0.419631	0.16566	0.647308	0.113124	0.541975
0.42179	0.164983	0.647611	0.112521	0.541723
0.423972	0.164299	0.647917	0.111913	0.541468
0.426178	0.16361	0.648227	0.111301	0.541211
0.428407	0.162916	0.648541	0.110685	0.54095
0.430661	0.162215	0.648858	0.110065	0.540687
0.432939	0.161509	0.649179	0.109441	0.540422
0.435242	0.160797	0.649503	0.108814	0.540153
0.43757	0.160079	0.649831	0.108182	0.539882
0.439923	0.159355	0.650163	0.107546	0.539607
0.442301	0.158625	0.650499	0.106906	0.53933
0.444705	0.157889	0.650839	0.106262	0.539049
0.447136	0.157148	0.651183	0.105615	0.538766
0.449592	0.1564	0.651531	0.104964	0.538479
0.452075	0.155647	0.651883	0.104308	0.53819
0.454585	0.154888	0.652239	0.103649	0.537897
0.457122	0.154123	0.652599	0.102987	0.5376
0.459687	0.153351	0.652964	0.10232	0.537301
0.462279	0.152574	0.653332	0.101649	0.536998
0.464899	0.151791	0.653705	0.100975	0.536692
0.467548	0.151002	0.654083	0.100296	0.536382
0.470226	0.150207	0.654464	0.0996149	0.536069
0.472932	0.149406	0.654851	0.0989296	0.535753
0.475668	0.1486	0.655241	0.0982408	0.535433
0.478433	0.147787	0.655637	0.0975485	0.535109
0.481228	0.146969	0.656037	0.0968525	0.534783
0.484054	0.146144	0.656443	0.0961529	0.534452
0.48691	0.145314	0.656853	0.0954498	0.534118
0.489797	0.144478	0.657268	0.0947433	0.53378
0.492715	0.143636	0.657688	0.0940336	0.533438
0.495665	0.142788	0.658113	0.0933204	0.533093
0.498647	0.141934	0.658543	0.0926041	0.532743
0.501661	0.141074	0.658978	0.0918846	0.532389
0.504707	0.140209	0.659418	0.0911617	0.532032
0.507787	0.139338	0.659863	0.0904357	0.53167
0.5109	0.138461	0.660314	0.0897066	0.531305
0.514047	0.137578	0.66077	0.0889746	0.530936
0.517227	0.13669	0.661232	0.0882398	0.530563
0.520443	0.135796	0.661699	0.0875021	0.530185
0.523693	0.134897	0.662172	0.0867616	0.529804
0.526978	0.133992	0.662651	0.0860183	0.529419
0.530298	0.133081	0.663135	0.0852722	0.529029
0.533655	0.132165	0.663626	0.0845233	0.528634
0.537048	0.131243	0.664122	0.083772	0.528235
0.540478	0.130316	0.664624	0.0830183	0.527832
0.543944	0.129384	0.665132	0.0822622	0.527423
0.547449	0.128446	0.665646	0.0815036	0.52701
0.550991	0.127503	0.666166	0.0807427	0.526593
0.554572	0.126555	0.666694	0.0799794	0.52617
0.558191	0.125602	0.667227	0.079214	0.525743
0.56185	0.124643	0.667768	0.0784466	0.52531
0.565548	0.12368	0.668315	0.0776775	0.524873
0.569286	0.122712	0.668869	0.0769064	0.524431
0.573065	0.121738	0.669429	0.0761334	0.523984
0.576884	0.12076	0.669997	0.0753586	0.523531
0.580745	0.119777	0.670571	0.074582	0.523073
0.584648	0.11879	0.671153	0.0738039	0.522609
0.588593	0.117798	0.671741	0.0730245	0.52214
0.59258	0.116801	0.672338	0.0722438	0.521665
0.596611	0.1158	0.672941	0.0714617	0.521185
0.600685	0.114795	0.673553	0.0706784	0.520699
0.604804	0.113785	0.674172	0.0698941	0.520208
0.608967	0.112771	0.674798	0.0691088	0.519711
0.613175	0.111753	0.675432	0.0683228	0.519208
0.617429	0.110731	0.676074	0.0675361	0.5187
0.621729	0.109706	0.676725	0.0667485	0.518185
0.626075	0.108676	0.677383	0.0659603	0.517664
0.630468	0.107643	0.67805	0.0651716	0.517136
0.634909	0.106606	0.678725	0.0643828	0.516602
0.639398	0.105566	0.679409	0.0635938	0.516061
0.643936	0.104523	0.680102	0.0628046	0.515514
0.648522	0.103476	0.680804	0.0620153	0.51496
0.653159	0.102426	0.681515	0.0612262	0.514399
0.657845	0.101374	0.682235	0.0604375	0.513831
0.662582	0.100318	0.682964	0.0596492	0.513256
0.667371	0.0992604	0.683703	0.0588612	0.512673
0.672211	0.0981998	0.684451	0.0580738	0.512082
0.677104	0.0971369	0.685209	0.0572871	0.511484
0.682049	0.0960718	0.685977	0.0565014	0.510879
0.687049	0.0950046	0.686754	0.0557167	0.510266
0.692102	0.0939353	0.687542	0.0549332	0.509645
0.69721	0.0928644	0.688339	0.0541509	0.509016
0.702373	0.0917918	0.689147	0.05337	0.508379
0.707592	0.0907178	0.689966	0.0525907	0.507734
0.712868	0.0896425	0.690796	0.051813	0.50708
0.718201	0.0885662	0.691637	0.0510371	0.506417
0.723591	0.0874889	0.692489	0.0502632	0.505745
0.72904	0.0864109	0.693352	0.0494914	0.505064
0.734548	0.0853324	0.694227	0.0487218	0.504374
0.740116	0.0842534	0.695114	0.0479545	0.503674
0.745743	0.0831744	0.696013	0.0471899	0.502964
0.751432	0.0820952	0.696923	0.0464279	0.502244
0.757182	0.0810162	0.697846	0.0456685	0.501513
0.762995	0.0799376	0.698781	0.044912	0.500771
0.76887	0.0788595	0.699728	0.0441588	0.500018
0.774809	0.0777822	0.700688	0.0434089	0.499255
0.780812	0.0767058	0.701662	0.0426622	0.49848
0.78688	0.0756306	0.702648	0.041919	0.497694
0.793014	0.0745568	0.703649	0.0411796	0.496897
0.799215	0.0734846	0.704663	0.0404439	0.496087
0.805482	0.0724142	0.705692	0.039712	0.495265
0.811817	0.0713459	0.706735	0.0389843	0.49443
0.818221	0.0702797	0.707793	0.0382607	0.493583
0.824694	0.0692158	0.708865	0.0375414	0.492721
0.831237	0.0681546	0.709951	0.0368265	0.491845
0.837851	0.0670961	0.711052	0.0361162	0.490954
0.844537	0.0660406	0.712169	0.0354105	0.490048
0.851295	0.0649885	0.713301	0.0347095	0.489126
0.858126	0.0639398	0.71445	0.0340135	0.488187
0.865031	0.0628948	0.715615	0.0333225	0.487232
0.872011	0.0618538	0.716798	0.0326368	0.486261
0.879066	0.060817	0.717997	0.0319564	0.485272
0.886198	0.0597846	0.719214	0.0312815	0.484265
0.893407	0.0587566	0.720448	0.0306122	0.48324
0.900694	0.0577335	0.721699	0.0299488	0.482197
0.90806	0.0567153	0.722968	0.0292911	0.481133
0.915505	0.0557023	0.724255	0.0286393	0.48005
0.923032	0.0546949	0.72556	0.0279938	0.478944
0.930639	0.0536932	0.726886	0.0273544	0.477817
0.938329	0.0526974	0.728231	0.0267213	0.476667
0.946102	0.0517078	0.729597	0.0260949	0.475495
0.95396	0.0507246	0.730983	0.0254751	0.4743
0.961902	0.0497478	0.732389	0.0248621	0.473083
0.96993	0.0487779	0.733815	0.024256	0.471843
0.978046	0.0478148	0.735262	0.0236569	0.470579
0.986249	0.0468589	0.736731	0.0230649	0.469292
0.994541	0.0459104	0.738221	0.0224801	0.467979
1.00292	0.0449694	0.739735	0.0219026	0.46664
1.01139	0.0440363	0.741273	0.0213323	0.465272
1.01996	0.0431112	0.742834	0.0207695	0.463875
1.02862	0.0421942	0.744418	0.020214	0.462448
1.03737	0.0412855	0.746026	0.0196661	0.460991
1.04621	0.0403852	0.747658	0.0191259	0.459503
1.05515	0.0394937	0.749315	0.0185934	0.457986
1.06419	0.0386111	0.750997	0.0180688	0.45644
1.07333	0.0377375	0.752707	0.0175522	0.454865
1.08256	0.0368732	0.754443	0.0170436	0.453261
1.09189	0.0360182	0.756206	0.0165431	0.451627
1.10133	0.0351728	0.757997	0.0160508	0.449964
1.11087	0.034337	0.759814	0.0155668	0.448272
1.12051	0.033511	0.761659	0.015091	0.44655
1.13025	0.032695	0.763534	0.0146237	0.444797
1.1401	0.0318892	0.765439	0.0141647	0.443012
1.15006	0.0310936	0.767374	0.0137141	0.441191
1.16013	0.0303083	0.76934	0.0132717	0.439324
1.1703	0.0295336	0.771336	0.0128372	0.437398
1.18058	0.0287694	0.773363	0.0124101	0.435394
1.19098	0.0280159	0.775422	0.01199	0.433289
1.20149	0.0272733	0.777514	0.0115765	0.43106
1.21211	0.0265416	0.77964	0.0111691	0.428682
1.22285	0.0258208	0.781799	0.0107678	0.426136
1.2337	0.0251112	0.783993	0.0103724	0.423406
1.24467	0.0244127	0.78622	0.00998306	0.42048
1.25576	0.0237255	0.788482	0.00960005	0.417346
1.26697	0.0230495	0.79078	0.00922328	0.413988
1.2783	0.022385	0.793115	0.00885271	0.410377
1.28975	0.0217318	0.795487	0.00848761	0.406469
1.30133	0.0210902	0.797895	0.0081272	0.402197
1.31303	0.02046	0.80034	0.00776991	0.39747
1.32486	0.0198414	0.802823	0.00741414	0.392176
1.33682	0.0192342	0.805344	0.00705791	0.38618
1.3489	0.0186386	0.807904	0.00669949	0.379338
1.36112	0.0180545	0.810503	0.00633737	0.37151
1.37347	0.0174819	0.81314	0.00597074	0.36257
1.38595	0.0169207	0.815816	0.00559955	0.352431
1.39857	0.0163711	0.818531	0.00522473	0.341049
1.41133	0.0158328	0.821285	0.00484815	0.328439
1.42422	0.015306	0.824077	0.00447255	0.314678
1.43725	0.0147905	0.826908	0.00410126	0.299901
1.45042	0.0142864	0.829778	0.00373798	0.284291
1.46374	0.0137935	0.832685	0.00338647	0.268071
1.4772	0.0133119	0.835628	0.00305023	0.251482
1.49081	0.0128414	0.838609	0.00273224	0.234772
1.50456	0.0123819	0.841624	0.0024348	0.218168
1.51846	0.0119335	0.844673	0.00215934	0.201871
1.53251	0.011496	0.847756	0.00190643	0.186033
1.54672	0.0110693	0.850869	0.00167585	0.17076
1.56108	0.0106534	0.854011	0.00146671	0.15611
1.57559	0.0102481	0.85718	0.00127774	0.142106
1.59026	0.00985331	0.860373	0.00110745	0.128748
1.60509	0.00946894	0.863587	0.000954366	0.116028
1.62008	0.00909486	0.866819	0.000817158	0.103947
1.63524	0.00873095	0.870066	0.000694678	0.0925164
1.65055	0.0083771	0.873323	0.000585971	0.081765
1.66603	0.00803316	0.876585	0.000490224	0.0717325
1.68168	0.00769902	0.879847	0.000406684	0.0624636
1.6975	0.00737452	0.883104	0.000334586	0.0539979
1.71349	0.00705954	0.886348	0.000273091	0.0463606
1.72966	0.00675393	0.889574	0.000221264	0.0395555
1.746	0.00645756	0.892773	0.000178087	0.0335627
1.76251	0.00617028	0.895938	0.000142494	0.0283403
1.77921	0.00589197	0.899059	0.000113419	0.0238291
1.79608	0.00562246	0.902128	8.98421e-05	0.019959
1.81314	0.0053616	0.905132	7.08298e-05	0.0166555
1.83038	0.00510925	0.908062	5.55646e-05	0.0138458
1.84781	0.00486525	0.910906	4.33528e-05	0.0114632
1.86543	0.00462948	0.913653	3.36201e-05	0.00944897
1.88324	0.00440179	0.916288	2.58979e-05	0.00775268
1.90124	0.00418202	0.918799	1.98051e-05	0.00633155
1.91943	0.00397004	0.921171	1.50317e-05	0.0051488
1.93783	0.00376569	0.923392	1.13232e-05	0.00417222
1.95642	0.00356883	0.925447	8.46946e-06	0.00337295
1.97521	0.00337932	0.927322	6.2953e-06	0.00272468
1.99421	0.00319703	0.929002	4.65487e-06	0.0022033
2.01341	0.00302182	0.930475	3.42761e-06	0.00178691
2.03282	0.00285355	0.931726	2.51564e-06	0.00145606
2.05244	0.00269209	0.932744	1.84142e-06	0.00119403
2.07227	0.0025373	0.933517	1.3449e-06	0.000986876
2.09232	0.00238907	0.934035	9.80398e-07	0.000823229
2.11258	0.00224724	0.93429	7.13598e-07	0.000693993
2.13307	0.00211169	0.934274	5.18913e-07	0.000591939
2.15377	0.00198226	0.933983	3.77306e-07	0.000511331
2.1747	0.00185883	0.933414	2.74653e-07	0.000447614
2.19586	0.00174125	0.932567	2.00493e-07	0.000397161
2.21724	0.00162938	0.931443	1.47077e-07	0.000357084
2.23886	0.00152307	0.930046	1.08667e-07	0.000325072
2.26071	0.00142219	0.928385	8.10373e-08	0.000299291
2.28279	0.00132659	0.926468	6.10991e-08	0.000278296
2.30512	0.00123612	0.924308	4.66261e-08	0.000260965
2.32769	0.00115061	0.921918	3.60283e-08	0.000246439
2.3505	0.00106991	0.919314	2.81887e-08	0.000234074
2.37356	0.000993852	0.916516	2.23229e-08	0.000223385
2.39687	0.000922257	0.913542	1.78783e-08	0.000214004
2.42043	0.000854952	0.910413	1.44682e-08	0.000205661
2.44424	0.000791767	0.907152	1.18188e-08	0.000198149
2.46832	0.000732533	0.903781	9.73397e-09	0.00019131
2.49265	0.000677083	0.900323	8.07325e-09	0.000185025
2.51725	0.000625245	0.896801	6.73504e-09	0.000179199
2.54211	0.000576844	0.893238	5.64476e-09	0.000173763
2.56724	0.000531709	0.889657	4.74859e-09	0.00016866
2.59265	0.00048967	0.88608	4.00634e-09	0.000163847
2.61833	0.000450557	0.882529	3.38765e-09	0.000159291
2.64429	0.000414206	0.879023	2.86929e-09	0.000154963
2.67052	0.000380462	0.875583	2.43343e-09	0.000150842
2.69705	0.000349172	0.872228	2.06568e-09	0.000146909
2.72386	0.000320194	0.868979	1.75463e-09	0.000143148
2.75096	0.000293387	0.865853	1.49107e-09	0.000139544
2.77835	0.000268615	0.862867	1.26743e-09	0.000136088
2.80604	0.000245746	0.860041	1.07739e-09	0.000132768
2.83403	0.000224654	0.857388	9.15812e-10	0.000129575
2.86232	0.000205217	0.854927	7.78335e-10	0.000126501
2.89092	0.00018732	0.852671	6.61357e-10	0.000123539
2.91983	0.000170857	0.850635	5.6178e-10	0.000120682
2.94905	0.000155728	0.848836	4.77005e-10	0.000117923
2.97859	0.000141836	0.847287	4.04832e-10	0.000115258
3.00844	0.000129094	0.846003	3.43385e-10	0.000112682
3.03862	0.000117417	0.844998	2.91103e-10	0.000110189
3.06913	0.000106724	0.844285	2.46643e-10	0.000107775
3.09997	9.69398e-05	0.843875	2.08838e-10	0.000105437
3.13114	8.79939e-05	0.84378	1.76696e-10	0.00010317
3.16265	7.98205e-05	0.844009	1.49382e-10	0.000100972
3.1945	7.23585e-05	0.844571	1.26185e-10	9.88386e-05
3.22669	6.55506e-05	0.845471	1.06503e-10	9.67673e-05
3.25923	5.93435e-05	0.846713	8.9818e-11	9.47554e-05
3.29213	5.36876e-05	0.848299	7.56789e-11	9.28001e-05
3.32538	4.85372e-05	0.850225	6.37041e-11	9.0899e-05
3.35899	4.385e-05	0.852486	5.35716e-11	8.90498e-05
3.39297	3.95869e-05	0.855069	4.50038e-11	8.72504e-05
3.42731	3.57117e-05	0.857956	3.77663e-11	8.54987e-05
3.46202	3.21907e-05	0.861123	3.16603e-11	8.37929e-05
3.49711	2.89926e-05	0.864535	2.65134e-11	8.21312e-05
3.53258	2.60888e-05	0.868152	2.21785e-11	8.05119e-05
3.56844	2.3453e-05	0.871923	1.85306e-11	7.89332e-05
3.60468	2.10617e-05	0.875788	1.5464e-11	7.73938e-05
3.64131	1.8893e-05	0.879677	1.28896e-11	7.58922e-05
3.67834	1.69274e-05	0.883512	1.07304e-11	7.44269e-05
3.71577	1.51466e-05	0.887204	8.92202e-12	7.29969e-05
3.75361	1.3534e-05	0.890658	7.40912e-12	7.16008e-05
3.79186	1.20748e-05	0.893773	6.14476e-12	7.02374e-05
3.83052	1.07554e-05	0.896445	5.08943e-12	6.89057e-05
3.86959	9.56374e-06	0.898568	4.20982e-12	6.76047e-05
3.9091	8.48871e-06	0.900044	3.47747e-12	6.63331e-05
3.94902	7.52026e-06	0.900778	2.8686e-12	6.50903e-05
3.98939	6.6491e-06	0.90069	2.36315e-12	6.38752e-05
4.03018	5.86678e-06	0.899716	1.94395e-12	6.26869e-05
4.07142	5.16558e-06	0.897812	1.5969e-12	6.15247e-05
4.11311	4.53849e-06	0.894956	1.30999e-12	6.03877e-05
4.15525	3.97902e-06	0.891148	1.07311e-12	5.92752e-05
4.19784	3.48117e-06	0.886414	8.77742e-13	5.81864e-05
4.2409	3.03931e-06	0.8808	7.16914e-13	5.71207e-05
4.28442	2.64823e-06	0.874372	5.84712e-13	5.60774e-05
4.32841	2.30304e-06	0.86721	4.76228e-13	5.50559e-05
4.37288	1.9992e-06	0.859405	3.87319e-13	5.40555e-05
4.41782	1.73247e-06	0.851054	3.14552e-13	5.30756e-05
4.46326	1.49891e-06	0.842255	2.5509e-13	5.21157e-05
4.50919	1.29488e-06	0.833102	2.06571e-13	5.11753e-05
4.55561	1.11705e-06	0.823683	1.67055e-13	5.02537e-05
4.60254	9.62373e-07	0.814079	1.34924e-13	4.93506e-05
4.64997	8.28093e-07	0.804359	1.08832e-13	4.84655e-05
4.69792	7.11714e-07	0.794584	8.76756e-14	4.75978e-05
4.74639	6.10998e-07	0.784805	7.05467e-14	4.67472e-05
4.79538	5.23957e-07	0.77506	5.6699e-14	4.59131e-05
4.8449	4.48829e-07	0.765382	4.55223e-14	4.50953e-05
4.89496	3.84063e-07	0.755794	3.65179e-14	4.42932e-05
4.94556	3.28294e-07	0.746316	2.92723e-14	4.35065e-05
4.99671	2.80324e-07	0.736958	2.34512e-14	4.27348e-05
5.04841	2.39108e-07	0.72773	1.87802e-14	4.19778e-05
5.10067	2.03732e-07	0.718637	1.50374e-14	4.12351e-05
5.1535	1.73402e-07	0.70968	1.20431e-14	4.05063e-05
5.2069	1.47426e-07	0.700861	9.65083e-15	3.97912e-05
5.26087	1.25202e-07	0.692177	7.74223e-15	3.90894e-05
5.31544	1.0621e-07	0.683627	6.22135e-15	3.84007e-05
5.37059	8.99986e-08	0.675205	5.01088e-15	3.77248e-05
5.42634	7.61756e-08	0.666908	4.04839e-15	3.70612e-05
5.48269	6.4403e-08	0.658732	3.28421e-15	3.64098e-05
5.53965	5.43879e-08	0.650669	2.67803e-15	3.57703e-05
5.59723	4.58775e-08	0.642713	2.19753e-15	3.51425e-05
5.65543	3.86539e-08	0.634859	1.81691e-15	3.45261e-05
5.71426	3.25293e-08	0.627098	1.51559e-15	3.39208e-05
5.77373	2.73421e-08	0.619423	1.2771e-15	3.33264e-05
5.83384	2.29533e-08	0.611824	1.0884e-15	3.27427e-05
5.8946	1.9244e-08	0.604294	9.38996e-16	3.21695e-05
5.95602	1.61122e-08	0.596821	8.20587e-16	3.16065e-05
6.01811	1.34709e-08	0.589394	7.26588e-16	3.10535e-05
6.08087	1.12457e-08	0.582	6.51799e-16	3.05104e-05
6.1443	9.37337e-09	0.574624	5.921e-16	2.99769e-05
6.20843	7.79974e-09	0.567252	5.44247e-16	2.94528e-05
6.27324	6.47882e-09	0.559862	5.05676e-16	2.89379e-05
6.33876	5.37149e-09	0.552432	4.74365e-16	2.84321e-05
6.40499	4.44446e-09	0.544936	4.48726e-16	2.79353e-05
6.47194	3.66947e-09	0.537341	4.27518e-16	2.74471e-05
6.5396	3.02256e-09	0.529606	4.09772e-16	2.69674e-05
6.60801	2.48337e-09	0.521681	3.9473e-16	2.64961e-05
6.67715	2.0347e-09	0.513503	3.81798e-16	2.60331e-05
6.74704	1.66194e-09	0.504986	3.70516e-16	2.55781e-05
6.81769	1.35274e-09	0.49601	3.60526e-16	2.51309e-05
6.8891	1.09667e-09	0.48641	3.5155e-16	2.46916e-05
6.96128	8.84967e-10	0.475993	3.43375e-16	2.42598e-05
7.03425	7.10407e-10	0.464619	3.35835e-16	2.38356e-05
7.10801	5.67059e-10	0.452258	3.288e-16	2.34186e-05
7.18256	4.49501e-10	0.438578	3.22173e-16	2.30088e-05
7.25792	3.5182e-10	0.421289	3.15878e-16	2.26061e-05
7.3341	2.67059e-10	0.393367	3.09856e-16	2.22103e-05
7.4111	1.87197e-10	0.340433	3.04062e-16	2.18213e-05
7.48894	1.1228e-10	0.254233	2.98462e-16	2.1439e-05
7.56761	5.72191e-11	0.162642	2.93028e-16	2.10632e-05
7.64714	2.58785e-11	0.0925175	2.87741e-16	2.06939e-05
7.72753	1.02558e-11	0.0462377	2.82584e-16	2.03309e-05
7.80879	3.58231e-12	0.020577	2.77545e-16	1.99741e-05
7.89093	1.15358e-12	0.00857523	2.72614e-16	1.96234e-05
7.97396	3.47784e-13	0.00344657	2.67783e-16	1.92786e-05
8.05789	1.00528e-13	0.00141742	2.63046e-16	1.89396e-05
8.14273	3.01368e-14	0.000664299	2.58396e-16	1.86064e-05
8.22848	1.07155e-14	0.000385175	2.53831e-16	1.82786e-05
8.31516	5.21621e-15	0.000273983	2.49345e-16	1.79562e-05
8.40278	3.45946e-15	0.000221888	2.44937e-16	1.76393e-05
8.49135	2.74161e-15	0.000191568	2.40606e-16	1.73276e-05
8.58088	2.35181e-15	0.000170464	2.36349e-16	1.70211e-05
8.67138	2.09163e-15	0.000154131	2.32164e-16	1.67198e-05
8.76285	1.89655e-15	0.000140772	2.2805e-16	1.64235e-05
8.85532	1.74051e-15	0.000129509	2.24005e-16	1.61322e-05
8.94879	1.61059e-15	0.000119831	2.20029e-16	1.58458e-05
9.04327	1.49941e-15	0.000111398	2.16121e-16	1.55642e-05
9.13877	1.40237e-15	0.000103971	2.12278e-16	1.52874e-05
9.2353	1.31643e-15	9.7371e-05	2.08501e-16	1.50153e-05
9.33288	1.23947e-15	9.14602e-05	2.04788e-16	1.47478e-05
9.43152	1.16994e-15	8.61323e-05	2.01138e-16	1.44849e-05
[truncated: 50 more rows]

## Sheet: fig3e
E	J(T=0.01)	J(0.02)	J(0.04)	J(0.06)	J(0.08)	J(0.1)
0	0.01	0.008	0.006	0.004	0.002	0
4	0.01	0.008	0.00600013	0.00400451	0.00201825	3.93804e-05
8	0.01	0.008	0.00600025	0.00400828	0.0020352	7.76912e-05
12	0.01	0.008	0.00600037	0.00401144	0.00205042	0.00011434
16	0.01	0.008	0.00600054	0.00401442	0.00206423	0.000149219
20	0.01	0.008	0.0060009	0.00401758	0.00207715	0.00018259
24	0.0104953	0.00844064	0.00600222	0.00402122	0.00208968	0.000214864
28	0.0113996	0.0093488	0.00628325	0.00402566	0.0021022	0.000246463
32	0.01211	0.0100654	0.00711165	0.00403132	0.00211496	0.000277739
36	0.0126625	0.0106201	0.00775246	0.00403876	0.00212809	0.000308961
40	0.0130763	0.0110382	0.00824799	0.00404883	0.00214166	0.000340293
44	0.0133613	0.0113266	0.00860222	0.0040627	0.00215558	0.000371743
48	0.0135188	0.0114874	0.00882211	0.00408142	0.00216954	0.00040299
52	0.0135336	0.0115054	0.00889664	0.00410354	0.0021828	0.000433866
56	0.0134462	0.0114207	0.00885111	0.00412228	0.00219544	0.000465791
60	0.0136517	0.011625	0.00903508	0.00414213	0.00221054	0.000500254
64	0.0139645	0.0119385	0.00938222	0.00426043	0.0022308	0.000536737
68	0.0143407	0.012315	0.00977465	0.00454087	0.00225452	0.000575326
72	0.0147281	0.0127029	0.0101835	0.00499599	0.00228385	0.00061671
76	0.0150932	0.013069	0.0105736	0.0054938	0.00231983	0.000660586
80	0.0154215	0.0133982	0.0109255	0.00596868	0.00236323	0.000706903
84	0.0157132	0.0136909	0.0112398	0.00640865	0.0024158	0.000755781
88	0.0159741	0.0139531	0.0115232	0.00681653	0.00247976	0.000806831
92	0.0162035	0.0141834	0.011775	0.00719245	0.0025571	0.000859553
96	0.0163877	0.0143689	0.0119814	0.00752846	0.00265009	0.000913491
100	0.0165144	0.0144967	0.0121286	0.00779937	0.00275693	0.000967911
104	0.0165919	0.014576	0.0122236	0.00799817	0.00287089	0.00102375
108	0.0166613	0.0146455	0.0123029	0.0081528	0.00298706	0.00108442
112	0.0167767	0.0147612	0.0124203	0.00830287	0.00311433	0.00115362
116	0.0169688	0.0149536	0.0126151	0.00849338	0.00325926	0.00123261
120	0.017166	0.0151514	0.012827	0.00876011	0.00343351	0.00132295
124	0.0173232	0.0153093	0.0129999	0.0090277	0.00366371	0.00142453
128	0.0174426	0.0154298	0.013134	0.00925151	0.00393426	0.001535
132	0.0175337	0.0155216	0.0132374	0.00943392	0.00420214	0.00165225
136	0.0176133	0.0156012	0.0133267	0.00958616	0.00445186	0.00177526
140	0.0176936	0.0156825	0.0134152	0.00972498	0.00468096	0.00190344
144	0.0177729	0.0157618	0.0135036	0.00986233	0.00489584	0.00203711
148	0.0178437	0.0158331	0.0135842	0.00999801	0.00510994	0.00217778
152	0.0179025	0.0158931	0.0136523	0.0101212	0.00532192	0.00232573
156	0.0179622	0.0159526	0.01372	0.0102359	0.00552909	0.00248103
160	0.0180323	0.0160238	0.0137964	0.0103512	0.0057283	0.00264306
164	0.0181297	0.0161215	0.0138986	0.0104815	0.00592872	0.00281274
168	0.0182674	0.0162594	0.0140399	0.0106405	0.0061392	0.00299183
172	0.0184494	0.0164416	0.0142247	0.0108373	0.00636831	0.00318202
176	0.0186606	0.0166529	0.0144407	0.0110738	0.00662398	0.00338472
180	0.01887	0.0168628	0.0146578	0.0113282	0.00690782	0.00359931
184	0.0190588	0.017052	0.0148549	0.0115717	0.00720292	0.00382172
188	0.019219	0.0172125	0.0150233	0.0117885	0.00748735	0.00404644
192	0.0193501	0.0173443	0.0151625	0.0119736	0.00774702	0.00426796
196	0.0194576	0.0174518	0.0152772	0.0121298	0.00797756	0.00448295
200	0.0195485	0.0175432	0.0153743	0.0122647	0.00818254	0.00469121
204	0.0196297	0.0176247	0.0154615	0.0123858	0.00837	0.00489485
208	0.0197075	0.0177035	0.0155455	0.0125004	0.00854666	0.00509751
212	0.0197907	0.017787	0.0156339	0.0126159	0.00871976	0.00530194
216	0.0198847	0.0178814	0.0157327	0.0127386	0.0088955	0.00551036
220	0.019993	0.01799	0.0158453	0.0128723	0.00907647	0.00572399
224	0.02012	0.0181172	0.0159764	0.0130223	0.00926805	0.00594425
228	0.0202637	0.0182612	0.0161241	0.0131888	0.00947212	0.00617147
232	0.020415	0.0184128	0.0162797	0.0133646	0.00968476	0.00640304
236	0.0205691	0.0185672	0.0164382	0.0135458	0.00990407	0.00663761
240	0.0207177	0.0187161	0.0165915	0.0137229	0.0101216	0.00687069
244	0.0208591	0.0188577	0.0167374	0.013893	0.0103333	0.00710011
248	0.0209921	0.018991	0.0168749	0.0140541	0.0105362	0.00732376
252	0.0211175	0.0191168	0.0170047	0.0142064	0.0107296	0.00754125
256	0.0212361	0.0192357	0.0171274	0.0143507	0.0109137	0.00775223
260	0.0213498	0.0193497	0.0172453	0.0144886	0.01109	0.00795789
264	0.0214591	0.0194591	0.0173583	0.014621	0.0112591	0.00815844
268	0.021566	0.0195664	0.017469	0.0147497	0.0114234	0.00835564
272	0.021671	0.0196718	0.0175775	0.0148755	0.0115835	0.00855008
276	0.0217744	0.0197755	0.0176845	0.0149991	0.0117402	0.00874256
280	0.0218776	0.019879	0.0177911	0.015122	0.0118953	0.00893428
284	0.02198	0.0199817	0.0178971	0.0152435	0.0120486	0.00912583
288	0.0220823	0.0200841	0.0180025	0.0153645	0.0122012	0.0093183
292	0.0221848	0.0201869	0.0181084	0.0154857	0.0123538	0.00951246
296	0.0222875	0.02029	0.0182145	0.0156071	0.0125068	0.00970914
300	0.0223908	0.0203936	0.0183211	0.015729	0.0126605	0.00990907
304	0.022495	0.0204981	0.0184288	0.015852	0.0128157	0.0101129
308	0.0226004	0.0206037	0.0185376	0.015976	0.0129725	0.0103212
312	0.0227068	0.0207106	0.0186475	0.0161013	0.0131311	0.0105341
316	0.0228144	0.0208185	0.0187586	0.016228	0.0132917	0.0107525
320	0.0229236	0.020928	0.0188714	0.0163564	0.0134548	0.0109769
324	0.0230341	0.0210388	0.0189855	0.0164864	0.0136201	0.0112076
328	0.0231458	0.0211509	0.0191009	0.0166177	0.0137878	0.0114454
332	0.0232584	0.0212639	0.0192172	0.0167503	0.0139577	0.011691
336	0.0233719	0.0213778	0.0193345	0.016884	0.01413	0.0119459
340	0.0234862	0.0214924	0.0194525	0.0170189	0.0143049	0.0122116
344	0.0236011	0.0216077	0.0195714	0.017155	0.0144828	0.0124906
348	0.0237168	0.0217238	0.0196912	0.0172925	0.0146643	0.012786
352	0.0238336	0.021841	0.0198121	0.0174317	0.0148501	0.013102
356	0.0239517	0.0219596	0.0199346	0.0175733	0.0150413	0.0134443
360	0.0240716	0.02208	0.0200591	0.0177177	0.0152391	0.013821
364	0.0241938	0.0222026	0.0201861	0.0178656	0.0154449	0.0142442
368	0.0243189	0.0223282	0.0203163	0.0180178	0.0156604	0.014734
372	0.0244474	0.0224574	0.0204503	0.0181754	0.0158878	0.0153269
376	0.0245801	0.0225907	0.0205888	0.0183392	0.0161297	0.0161045
380	0.0247178	0.0227289	0.0207327	0.0185104	0.0163894	0.0173336
384	0.0248611	0.022873	0.0208828	0.0186904	0.0166714	0.0218338
388	0.025011	0.0230237	0.0210401	0.0188806	0.0169817	0.0540408
392	0.0251685	0.0231821	0.0212059	0.0190832	0.0173294	0.0540376
396	0.0253349	0.0233495	0.0213815	0.0193005	0.0177282	0.0541418
400	0.0255117	0.0235274	0.0215687	0.0195357	0.0182021	0.0542571
404	0.0257007	0.0237176	0.0217696	0.019793	0.0187999
408	0.0259042	0.0239227	0.0219871	0.0200783	0.0196528
412	0.0261254	0.0241456	0.0222248	0.0204003	0.0214701
416	0.0263681	0.0243904	0.0224877	0.0207728	0.0594913
420	0.0266381	0.0246631	0.0227833	0.02122	0.0581743
424	0.0269437	0.0249722	0.0231229	0.0217927	0.0582068
428	0.0272986	0.0253319	0.023526	0.0226394	0.0612502
432	0.0277263	0.025767	0.0240306	0.0248384
436	0.0282767	0.026331	0.0247339	0.0620263
440	0.0290978	0.0271881	0.0261048	0.0615417
444	0.0313764	0.0299008	0.0676198	0.0615495
448	0.0688459	0.0666946	0.0642373
452	0.0684019	0.0663772	0.0641971
456	0.0683863	0.0663576

## Sheet: fig3f
E	Tel(T=0.12)	Tph(0.12)	Tel(0.06)	Tph(0.06)
0	0.120148	0.120026	0.0600018	0.0600033
4	0.120314	0.120116	0.0601674	0.0600601
8	0.120582	0.120277	0.0605247	0.060134
12	0.120934	0.120486	0.0609755	0.0601874
16	0.121351	0.120717	0.0614987	0.0602265
20	0.121813	0.120954	0.0621168	0.0602616
24	0.122305	0.121183	0.062869	0.0602995
28	0.122817	0.121399	0.0638106	0.0603453
32	0.123343	0.121602	0.0650167	0.0604042
36	0.123876	0.121792	0.0665942	0.0604825
40	0.124407	0.121973	0.0686837	0.0605877
44	0.124918	0.122147	0.0714567	0.0607298
48	0.1254	0.122317	0.0750006	0.0609154
52	0.12588	0.122482	0.0788957	0.0611235
56	0.126385	0.122643	0.0819321	0.0612784
60	0.126923	0.122805	0.0849173	0.0614273
64	0.127489	0.12297	0.100674	0.0625183
68	0.128088	0.12314	0.126885	0.0648912
72	0.128709	0.123316	0.153611	0.0682178
76	0.129344	0.123496	0.172162	0.0713502
80	0.129988	0.123682	0.1843	0.0740211
84	0.130629	0.123874	0.192458	0.0762953
88	0.131262	0.12407	0.198116	0.0782555
92	0.131883	0.124272	0.202053	0.0799497
96	0.132499	0.124478	0.204658	0.0813958
100	0.133137	0.124691	0.206098	0.0825458
104	0.133847	0.124918	0.206628	0.0834036
108	0.134664	0.125167	0.206664	0.0840855
112	0.135574	0.12544	0.206552	0.0847612
116	0.136544	0.125734	0.206635	0.0856312
120	0.137545	0.126046	0.207097	0.0868351
124	0.138554	0.126373	0.207424	0.0880532
128	0.139561	0.126713	0.207422	0.0891083
132	0.140563	0.127067	0.207168	0.0900131
136	0.141561	0.127436	0.206757	0.0908121
140	0.142557	0.127819	0.206289	0.0915682
144	0.14355	0.128218	0.205806	0.092322
148	0.144543	0.128634	0.2053	0.0930698
152	0.145533	0.129067	0.20473	0.0937691
156	0.146522	0.129519	0.204116	0.0944354
160	0.14751	0.129991	0.203485	0.0951042
164	0.148499	0.130483	0.202886	0.0958327
168	0.149487	0.130997	0.202364	0.0966784
172	0.150469	0.131532	0.201934	0.0976803
176	0.151436	0.132086	0.201586	0.098847
180	0.152383	0.132656	0.201257	0.100093
184	0.153302	0.133242	0.200875	0.101303
188	0.154192	0.133842	0.200419	0.102416
192	0.155054	0.134456	0.199891	0.10341
196	0.155894	0.135086	0.19931	0.104295
200	0.156723	0.135736	0.198695	0.105099
204	0.157548	0.136409	0.198065	0.105854
208	0.158375	0.13711	0.19743	0.106588
212	0.159206	0.13784	0.196806	0.107332
216	0.16004	0.138601	0.196201	0.108114
220	0.160871	0.139389	0.195623	0.108949
224	0.161694	0.140204	0.19508	0.109859
228	0.162505	0.141043	0.194569	0.110846
232	0.163293	0.141899	0.194077	0.11188
236	0.164057	0.14277	0.193599	0.112946
240	0.164791	0.143651	0.193122	0.114003
244	0.165496	0.144542	0.192642	0.115036
248	0.166174	0.145439	0.192157	0.116039
252	0.16683	0.146345	0.191671	0.117009
256	0.167467	0.147259	0.191184	0.11795
260	0.16809	0.148183	0.1907	0.118869
264	0.168704	0.149119	0.190223	0.119768
268	0.169315	0.15007	0.189755	0.120656
272	0.169929	0.15104	0.189298	0.121535
276	0.170551	0.152032	0.188853	0.122408
280	0.171188	0.15305	0.188421	0.123282
284	0.171844	0.154099	0.188002	0.124155
288	0.172528	0.155186	0.187596	0.125028
292	0.173244	0.156314	0.187203	0.125907
296	0.173997	0.157488	0.186825	0.126791
300	0.174796	0.158714	0.186459	0.127681
304	0.175647	0.159999	0.186109	0.12858
308	0.176559	0.16135	0.185772	0.12949
312	0.177543	0.162778	0.185451	0.130409
316	0.178615	0.164297	0.185145	0.131338
320	0.1798	0.16593	0.184855	0.132279
324	0.181131	0.167709	0.184581	0.13323
328	0.182663	0.169687	0.184323	0.134191
332	0.184497	0.171963	0.184081	0.135159
336	0.186843	0.174745	0.183855	0.136135
340	0.190305	0.17863	0.183646	0.137118
344	0.198805	0.187412	0.183454	0.138107
348	0.293247	0.275914	0.183278	0.139102
352	0.298659	0.279793	0.183122	0.140105
356	0.301816	0.282471	0.182984	0.141117
360	0.304758	0.28508	0.182868	0.142141
364	0.307687	0.287694	0.182774	0.143179
368	0.31063	0.290321	0.182705	0.144234
372	0.313591	0.292964	0.182663	0.14531
376	0.316572	0.295622	0.182649	0.14641
380	0.319572	0.298296	0.182668	0.147539
384	0.322592	0.300986	0.182723	0.1487
388	0.325632	0.303693	0.182817	0.149901
392	0.328692	0.306416	0.182956	0.151147
396	0.331774	0.309156	0.183146	0.152446
400	0.334877	0.311913	0.183395	0.153811
404			0.183715	0.155254
408			0.18412	0.156795
412			0.184632	0.158464
416			0.185286	0.160304
420			0.186142	0.162395
424			0.187322	0.164901
428			0.189184	0.168293
432			0.194277	0.17578
436			0.331917	0.309283
440			0.342616	0.316282
444			0.347078	0.319678

## Sheet: fig3g
T	E_\Delta	E_T
0.01	444	20
0.02	444	20
0.04	440	26
0.06	432	64
0.08	412	108
0.1	384	130
0.12	344
0.14	296
0.16	244
0.18	188

[truncated: 5 more sheets: fig4a, fig4b, fig4c, fig4d, Sheet2]
